# Supplementary material for: Triple DMARD treatment in early rheumatoid arthritis modulates synovial T cell activation and plasmablast/plasma cell differentiation pathways
Source: PLoS One. 2017 Sep 1;12(9):e0183928. doi: 10.1371/journal.pone.0183928 (PMC5580991; doi:10.1371/journal.pone.0183928)
Supplement: S1 Table — Gene symbols are provided for the 20 derived co-expression modules. (XLSX) [file pone.0183928.s001.xlsx]

## Sheet: coexpression
Module 1	Module 2	Module 3	Module 4	Module 5	Module 6	Module 7	Module 8	Module 9	Module 10	Module 11	Module 12	Module 13	Module 14	Module 15	Module 16	Module 17	Module 18	Module 19	Module 20
A1BG-AS1	7SK:ENSG00000260682	7SK	AAAS	A1BG	ABCC8	ABAT	ABLIM2	ABLIM1	abParts	ABHD16B	ABHD12	AGAP11	ABCB4	ACOX2	ACOT2	ACAP1	AF090102	AK056490	BCORP1
AACS	A2M	AADAC	ABCB6	AASS	ABLIM3	ABCB5	ABRA	ACACB	AC006129.2:ENSG00000268027	AC016831.7:ENSG00000233559	AC156455.1:ENSG00000256546	AK097957	ADAMTS3	ADD1	ADAMTS9	ADAM8	AK055408	AK128563	DDX3Y
AAED1	A2M-AS1	AB075492	ABCC1	AATF	ABRACL	ABCC3	AC004019.18:ENSG00000272675	ACADL	AC024560.2:ENSG00000236833	ACRC	ACTG1	AMIGO1	ADAMTSL3	AKT2	ADCY5	AKR1B10	ARMC6	AKAP13	EIF1AY
AAMDC	A2MP1	ABCC5	ABCC10	AB007962	AC005532.5:ENSG00000230825	ABHD17C	AC004562.1:ENSG00000237560	ACOT1	ACOXL	ACTR5	ADAP1	ANLN	AF198444	AL832909	ADRA2A	ANO9	C14orf1	ALDH3B1	IGFBP1
AAMP	A4GALT	ABCG1	ABCD4	AB073649	AC011524.1:ENSG00000267528	ABP1	AC016995.3:ENSG00000231367	ACSL1	ADAM28	ADAM21	AK127555	AP001422.3:ENSG00000231231	AK094733	AP1S3	AGPAT2	APOL2	CDK2	ATP8B2	KDM5D
AAR2	AAGAB	AC012065.7:ENSG00000260396	ABHD2	AB074162	AC067956.1:ENSG00000236451	AC005550.4:ENSG00000229108	ACO2	ACSS2	ADAMDEC1	AF055024	AK311213	APOBEC3A	AK124308	ARF4	AIF1L	BCL11A	CHIC2	BC043578	LINC00278
AARS	AAK1	AC026150.8:ENSG00000260693	AC008746.12:ENSG00000267838	AB074166	AC068282.3:ENSG00000236682	AC109826.1:ENSG00000226791	ACTA1	ACSS3	AJ004954	AFAP1-AS1	AP2M1	ARHGAP11A	AK130759	ARID1B	AIFM2	C5orf20	COPS7B	BDKRB2	LINC00909:ENSG00000264247
AARS2	AARSD1	AC092484.1:ENSG00000225107	AC012531.25:ENSG00000260597	AB209621	ACTA2	ACP2	ACTC1	ACVR1C	AK126253	AK001057	AQP3	ARHGEF37	ALDH1A3	ASNA1	AK056196	CCDC64	DFFB	C10orf105	LOC284581
AB074188	AASDH	ACAD11	AC084018.1:ENSG00000212694	ABCA5	ADAM10	ACP5	ACTN2	ADH1A	AK128525	AK095221	ARHGAP30	ASF1B	ANK3	ATP6V0E1	AKR1B1	CCL19	DHX33	C1orf173	NCRNA00185
AB488780	AASDHPPT	ACAD8	AC137934.1:ENSG00000260923	ABHD3	ADAM17	ACRBP	ACTN3	ADH1B	AK128652	AK095439	ARHGAP9	ASPM	APLP2	AX747132	ANGPT4	CCR7	FAM161B	C1orf81	NLGN4Y
ABCA10	AATK	ACLY	ACAD10	AC083843.1:ENSG00000259820	ADAM9	ACTB	ADAMTS16	ADH1C	AKR1B15	AK096066	ARPC1B	ATOX1	APP	BC014138	AOC3	CD1D	GEMIN4	CIT	PRKY
ABCA2	AB000466	ACP6	ACAD9	AC097500.2:ENSG00000237877	ADCK3	ACTG2	ADCY2	ADH4	AL049415	AK096834	BC047600	BATF	ARHGAP20	BC016015	AOC4	CD5	HLA-F	CTBP2	RP11-32B5.7:ENSG00000247765
ABCA7	AB075489	ACSM5	ACADVL	AC138035.2:ENSG00000238035	ADCYAP1R1	ADAMTS19	ADPRHL1	ADIPOQ	AL833181	AK096995	BEST1	BCL6	ASAP2	BC017910	AQP7P1	CD6	HTATSF1P2	CUX1	RP11-424G14.1:ENSG00000260197
ABCA8	AB209061	ACTG1P4	ACCS	ACBD7	ADORA3	ADAP2	ADSSL1	ADRA1A	ANKRD22	AK123947	BNIP3	BEND6	BAMBI	BCL9	BC017214	CD7	HYAL2	DLX3	RPS4Y1
ABCB11	ABCA1	ACVR2B	ACOT11	ACTL10	ADTRP	ADCY7	AGBL1	AGMO	ANKRD36BP2	AK126852	C19orf10	BIRC5	BC028329	BUD31	BTNL9	CD8B	KCTD18	DLX4	SLC24A2
ABCB7	ABCA11P	AD_1	ACTRT3	ADAM1A	AFAP1L1	ADIRF	AGMAT	AGTR1	AX747832	AK127919	C1RL	BUB1	BTC	C11orf31	C1orf74	CDHR1	KIAA1919	EPHA6	ST6GALNAC5
ABCB8	ABCA17P	ADAM20P1:ENSG00000259158	AF035281	ADAM20	AIF1	ADORA2B	AK026736	AK000840	AX748062	AK127966	C5AR2	BUB1B	C1QTNF7	C1orf204	C2CD2	CH25H	LINC00847	ERC1	TMSB4Y
ABCC6	ABCA3	ADCYAP1	AF116693	ADAT2	AK054921	ADPGK	AK056982	AK055386	BC043356	AK128559	CA3	C15orf48	C2orf40	C1orf54	C3orf72	CLEC10A	MAD2L1BP	FZD10	TTTY10
ABCC9	ABCA6	ADNP2	AF401214	ADCY10P1	AL833150	AFF3	AK093443	AK090700	BC065763	AK310237	CADM2	C19orf59	CADM1	C3orf14	CD300LG	CPNE5	MARCH9	FZD10-AS1:ENSG00000250208	TTTY15
ABCD2	ABCA9	ADPRH	AF520792	ADORA2A-AS1	ALDH18A1	AK056686	AK094963	AK125532	BCL11B	AK311108	CAMK1D	CASC5	CCBE1	C9orf170	CEBPA	CXCR3	MOV10	GPRC5A	TXLNG2P
ABCD3	ABCB1	AEBP2	AGPAT4	ADRB2	ALOX5AP	AK090593	AK096898	AK126075	BHLHA15	AL832593	CARD11	CCL2	CDK14	CAMK2G	CLSTN2	EPHA1	NBPF24	HAS1	USP9Y
ABCE1	ABCB10	AF007147	AGPAT6	AES	ALPK3	AK123393	AK097500	AK4	BLK	ALAS1	CASQ2	CCL7	CDON	CAPNS1	CNTFR	FAM129C	NRDE2	KCNN3	UTY
ABCF1	ABCB9	AF020763	AHSA2	AF086126	AMPD3	AK123771	AK098303	AKAP1	BTLA	ALX3	CCDC113	CCNB2	CDR2	CBFB	CPAMD8	FANCA	PET117	KLF4	XGPY2
ABCF3	ABCC2	AF063596	AK024248	AF258550	AMPH	AK126266	AK098438	AKR1C1	BTN3A2	ANKRD36BP1	CCDC69	CD79B	CLIC5	CCDC109B	DACH1	FER1L4	PHKG2	LOC643355	XIST
ABCG2	ABCC4	AF086165	AK026905	AF420437	ANO2	AK291611	AK130329	AKR1CL1	BTN3A3	AP4B1	CD37	CDC20	CLU	CCDC36	DCUN1D3	GNLY	RSPH3	MGC21881	ZFY
ABHD10	ABCC6P1	AF157115	AK027091	AGO3	APOL4	AK295617	AL832378	AL035610.1:ENSG00000232079	CAMK4	APC2	CD97	CDC25A	CLUL1	CHD6	DGKI	GPR12	SCAMP3	PCDHA3
ABHD11	ABCD1	AF258560	AK056657	AHI1	ARAP2	AK311558	AL833139	ALDH1L1	CASP5	AQP11	CDC45	CDC6	COLEC12	CKLF	DMTN	HS3ST3B1	SDHAP2	PKP1
ABHD14A	ABCF2	AF339817	AK090736	AK000807	ARHGAP18	AKAP12	ALDOA	ALDH1L1-AS2	CCL22	ARL5B-AS1:ENSG00000152487	CDH13	CDCA2	CPB2-AS1	CLEC9A	DQ592442	IGHCgamma1	SLC25A28	PRDM6
ABHD14B	ABHD13	AFG3L1P	AK092098	AK021804	ARHGDIB	AKAP2	ALPK2	ALDH7A1	CCL5	ASH1L-AS1	CFL1	CDCA8	CPNE4	COL4A3	DTX1	IL21R	SLC37A4	PRR5L
ABHD16A	ABHD15	AFG3L2	AK093555	AK022993	ARHGEF26	AKR1A1	AMPD1	ANKRD26P3	CCR2	AX746542	CHD4	CEACAM21	CREB5	CORO1C	DUSP4	IL2RB	SLC39A11	RP11-834C11.11:ENSG00000260470
ABHD4	ABHD17A	AGAP5	AK095057	AK023040	ARHGEF4	AKR1C2	ANKRD1	ANKRD29	CCR4	AX746617	CHSY1	CENPA	CRISPLD1	COX6A1	ECSCR	ISG20	SMPD1	RP11-982M15.6:ENSG00000256050
ABHD5	ABHD17B	AGAP6	AK095179	AK023507	ARPC2	ALDOC	ANKRD2	ANKRD30A	CD19	AX746733	CIITA	CENPF	CRTAC1	CREBL2	EDNRA	ITGB2-AS1	SORD	S100A3
ABHD8	ABHD6	AGAP8	AK095721	AK023566	ARPC3	ALOX5	ANKRD23	ANKRD40	CD2	AX746968	CLPTM1L	CEP55	CTD-2643K12.3:ENSG00000259724	CRYM-AS1	EFNA1	ITGB7	SUZ12P1	SCUBE1
ABI1	ABL2	AGAP9	AK097119	AK024092	ATP1A1	AMICA1	ANKRD42	ANO3	CD247	AX747379	CMTM7	CFD	CTTNBP2	CXCL5	EIF2B2	JAK3	TARBP2	SHANK2
ABI2	ABO	AGPAT4-IT1	AK097934	AK025117	ATP1B3	AMOT	APBB1IP	ANXA3	CD27	AX747590	COL14A1	CKAP2L	CXCR7	CXCR2P1	FASN	JAKMIP1	TBL2	SIX3
ABI3	ABT1	AHCY	AK123314	AK025288	ATP6V1F	AMOTL1	APOBEC2	APBB2	CD3D	AX747619	COMT	CLSPN	CYB5R2	CYTL1	FLJ38723	KLHDC7B	TMEM205	SNED1
ABI3BP	ABTB1	AJ515158	AK123675	AK025793	ATP7B	ANGPTL7	APOPT1	APCDD1	CD3E	AX747741	CORO1A	COL6A5	DAB2	DAD1	FSTL3	LIMD2	TMEM231	STAC2
ABL1	ABTB2	AK000798	AK123878	AK026244	ATXN1L	ANKH	AQP4	APOBEC3B	CD3G	AX748080	CSF1R	CSTB	DAPK1	DAZAP2	GPC3	LTB	TNFAIP1	SUSD4
ABR	AC004947.2:ENSG00000233760	AK021739	AK123998	AK026777	AX747174	ANKRD33B	ARHGAP31	APOD	CD40LG	AX748157	CSF2RB	CTDSPL	DIRC3	DNAJA1	GPR146	MAP3K9	TOMM34	SYT17
AC004540.5:ENSG00000214870	AC005618.6:ENSG00000272070	AK021977	AK124130	AK054972	AXIN2	ANKS1B	ARHGAP36	AQP7	CD48	BC017209	CTSD	CXCL2	DKFZp686G1344	DNAJA3	GPT2	MYCL1	TRMT12	UBAP1
AC005754.8:ENSG00000272108	AC006126.4:ENSG00000267045	AK023627	AK125727	AK055017	BC013681	AP1B1	ARMCX2	AQP7P3	CD79A	BC017347	CXCL16	CYP4F12	DNASE1L3	DOC2B	HIF3A	NAPSB	TSPAN17	XYLT1
AC007551.3:ENSG00000228878	AC006129.4:ENSG00000270164	AK055197	AK128252	AK055257	BC032342	AP3S2	ARPP21	AR	CD8A	BC037861	CYB561D2	DAZL	DOCK3	DQ586822	HILPDA	NLRC3	TTC12	ZBTB7C
AC009404.2:ENSG00000236255	AC006946.16:ENSG00000273203	AK055712	AK128400	AK055384	BC035400	APOBEC3G	ART1	ARHGAP29	CD96	BC040208	CYP2S1	DCSTAMP	DPYSL2	DQ591785	HK1	NUAK2	TUFM	ZNF608
AC011526.1:ENSG00000267107	AC010525.6:ENSG00000267183	AK055967	AK128656	AK055601	BC055085	APOC1	ART3	ARHGEF28	CDH1	BC040733	CYTH1	DIAPH3	EFNA5	DSCAML1	HOOK2	NUP210	VPS33B
AC011747.4:ENSG00000236008	AC010525.7:ENSG00000267018	AK056211	AK130824	AK057978	BC113076	APOC4-APOC2	ART5	ASPHD2	CLDN1	BC041007	CYTH4	DNAJC1	EFNB2	DSE	INHBB	P2RY8	WDR31
AC013394.2:ENSG00000272888	AC074138.3:ENSG00000225975	AK056246	AK310226	AK090674	BCL7A	APOL1	ARX	ASXL3	CLEC17A	BC041347	DENND1C	DTL	EML1	EPS15L1	IRS2	PDCD1	WWOX
AC026806.2:ENSG00000268913	AC092594.1:ENSG00000236204	AK056897	AK311167	AK090844	BHMT2	ARHGAP25	ASB11	ATP1A2	CLEC4C	BC041654	DGKB	DUSP2	ERRFI1	EPYC	IRX6	PIF1	XXYLT1
AC026904.1:ENSG00000233858	AC092614.2:ENSG00000227542	AK057596	AK311282	AK093026	BID	ARHGAP32	ASB12	ATP9A	CLEC4D	BC044310	DMRTA1	E2F7	ETV5	EXOC8	ITGA7	PTPRCAP	ZNF846
AC073046.25:ENSG00000235499	AC093609.1:ENSG00000230587	AK074469	AK313893	AK093534	BLCAP	ARL11	ASB14	ATXN1	CLVS2	BC050301	DOK2	EAF1	FAM135B	FAM78B	KCNMA1	RAB11FIP4	ZSCAN29
AC092835.2:ENSG00000233757	AC112721.2:ENSG00000222032	AK091028	AKT3	AK093551	BLNK	ARRB2	ASB2	AX748233	CNR2	BC053580	DOK3	ECHDC2	FAM49A	GATS	KIAA0894	RASSF5
AC108488.4:ENSG00000242282	AC123768.4:ENSG00000262728	AK091102	AL355711	AK094156	BMP2K	ARRDC5	ASB4	AZGP1	CR2	BC059370	DYNC1I1	EGFR	FAM63B	GNB4	KIAA1244	RLTPR
ACAA1	AC141928.1:ENSG00000250986	AK091624	AL357213	AK095242	BTBD6	ARSB	ASB5	BC040631	CST7	BC073928	E2F2	EMR2	FAM87B:ENSG00000177757	GOLGA8O	KLF15	RP11-731F5.2:ENSG00000253364
ACAA2	AC144831.1:ENSG00000261888	AK092331	ALAS2	AK095366	BTK	ART4	ASB8	BC070322	CTA-250D10.23:ENSG00000260655	BC089451	EGR2	ERP29	FGF10	GREM1	KLHDC7A	S1PR4
ACADM	ACACA	AK092965	ALS2CL	AK096592	BTN2A2	AS3MT	ATP1A4	BC071789	CTLA4	BC110795	EMP3	EXO1	FGF5	GSTM2	KLHL3	SDC1
ACADS	ACAP3	AK095267	AMBRA1	AK096982	BTN3A1	ATG7	ATP1B4	BC073897	CTSW	BCOR	EPHB2	FAM106A	FLJ35282	GSTO1	KRT8	SEMA4D
ACADSB	ACAT2	AK096219	AMER1	AK098769	C10orf90	ATP6AP1	ATP2A1	BCL2	CXCL10	BEND3P3	ESPL1	FAM32A	FLNB	GTSF1	LINC00087	42979
ACAN	ACBD4	AK096291	AMT	AK123332	C12orf55	ATP6V0B	ATP2A2	BMP5	CXCL13	BRSK2	ETV7	FCAR	FMO5	HAPLN1	LIPE-AS1	SH2D2A
ACAP2	ACD	AK096792	AMZ2	AK123654	C14orf119	ATP6V0D1	ATP2B2	BOLA3-AS1	CXCL9	BTBD18	EYA1	FCN1	FYN	HIST3H2BB	LOC158376	SLC12A3
ACAT1	ACER2	AK124197	ANAPC16	AK123872	C17orf103	ATP6V1C2	ATRNL1	C12orf39	CXCR6	C12orf61	FAM64A	FGFBP2	GABRA4	IDH3B	LOC286297	SPOCK2
ACBD3	ACIN1	AK124433	ANGEL1	AK123889	C19orf80	AX747135	AX747977	C14orf180	CYFIP2	C15orf27	FERMT3	GINS2	GABRB1	IFNGR2	LOC401052	SYTL1
ACBD5	ACOT13	AK124806	ANGPTL5	AK124233	C1orf162	AX747535	B4GALT5	C19orf12	DCC	C15orf37	FGD2	GNG4	GALNT10	IFT57	LPHN3	TBX21
ACBD6	ACOT4	AK124930	ANKHD1-EIF4EBP3	AK125463	C1orf198	B9D2	BC013229	C1orf115	DERL3	C16orf3	FGD3	GSN	GALNT12	INSR	LPPR4	TCF7
ACE	ACOT9	AK125301	ANKMY1	AK126180	C1orf51	BC033961	BC018767	C4orf19	DKFZp667J0810	C1orf109	FLRT3	HECA	GFPT2	KALRN	MAST4	TGM2
ACER3	ACPL2	AK125871	ANKRD13A	AK126213	C3orf37	BC062762	BC040935	C6	DKFZp686O16217	C22orf23	FUT7	HIST1H1A	GPC5	KCNJ10	MCAM	TMC8
ACHE	ACPP	AK126278	ANP32E	AK127087	C3orf70	BC131755	BC048103	C7orf41	DPEP1	C22orf26	GAA	HIST1H1B	GPR1	KIAA0355	MDFI	TNFAIP3
ACN9	ACSL5	AK126318	AP3S1	AK127224	C6orf185	BC152379	BCAP31	C8orf34	DPP6	C9orf131	GAL3ST4	HIST1H1D	GPR64	KIAA0754	MESP1	TRAF3
ACO1	ACSL6	AK127443	APLF	AK127609	CACNG8	BCL2L13	BCKDHA	CA4	DQ575049	CARS	GINS1	HIST1H2AB	GRAMD1B	KIAA1217	MGC45800	ZAP70
ACOT7	ACTN1	AK128346	ARAF	AK128013	CALML4	BHLHE41	BDKRB1	CAB39L	DTHD1	CCDC163P	GMDS	HIST1H2AE	GRK5	LAMB2P1	MGLL	ZNF831
ACOT8	ACTN4	AK128697	ARF6	AK128619	CALR	BIN2	BEST3	CACHD1	ELK2AP	CDHR5	GMPPA	HIST1H2AG	GUCD1	LIMS3-LOC440895	MIR143
ACOX1	ACTR3B	AK128734	ARHGAP17	AK128708	CAMK2N1	BMF	BOLL	CADPS	EOMES	CDR1	GNA15	HIST1H2AH	HBEGF	LINC00632	MLXIPL
ACOX3	ACTR3C	AK302511	ARHGEF11	AK130076	CAP1	BMP3	BVES	CALB2	FAIM3	CDSN	GPHN	HIST1H2AJ	HHIP	LOC643837	MOCS1
ACP1	ACTR8	AK309215	ARL5A	AK172755	CASP10	BMPR1B	C10orf71	CAPZB	FAM159A	CEMP1	GPR158	HIST1H2AL	HRH1	LSM1	MTA3
ACSF2	ACVR1	AK309255	ARMCX3	AK294743	CASP4	BST2	C1orf170	CAV2	FAM92B	CEP85	GPR55	HIST1H2AM	HTRA1	LY96	MTMR12
ACSF3	ACVR1B	AK310041	ARPC1A	AK301093	CASP8	C11orf45	C20orf166	CCDC148	FASLG	CIAPIN1	GPSM3	HIST1H2BE	HTRA4	LYSMD1	MYH14
ACSL3	ACVR2B-AS1	AK310046	ARRDC4	AK307172	CASZ1	C11orf48	C20orf166-AS1	CCDC162P	FCRL1	CLDN18	GPX1	HIST1H2BF	IDS	MAGI2	NAT8L
ACSL4	ACVRL1	AK310472	ASXL1	AK311374	CCBP2	C11orf80	C22orf39	CCL14	FCRL2	COL18A1-AS1	GRK6	HIST1H2BG	IGSF10	MAPRE1	NMB
ACSS1	ACYP1	AK311131	ATAT1	AL132709.8:ENSG00000232018	CCDC3	C12orf49	C3orf43	CD36	FCRL3	CR627135	GTSE1	HIST1H2BH	ITGB8	MAPRE3	NPR1
ACTL6A	ACYP2	AK311660	ATP5E	AL831889	CCDC85A	C16orf54	C6orf106	CDH20	FCRL5	CTC-366B18.4:ENSG00000272040	GUSB	HIST1H2BI	ITGBL1	MAST2	NTRK3
ACTR10	ADAL	AL050000	ATP5F1	ALG13	CCDC88A	C19orf40	C8orf22	CDK5	FCRL6	CTD-2561J22.5:ENSG00000268119	HCST	HIST1H2BJ	KCNQ3	MECR	ORMDL3
ACTR1A	ADAM11	AL122050	ATP5H	ALPK1	CCL18	C1orf21	CACNA1S	CDKN2B	FCRLA	DCAF16	HEBP2	HIST1H2BK	KHDRBS3	MED19	PDZD2
ACTR1B	ADAM23	AL137535	ATP5J	AMY2B	CCL3	C1orf85	CACNA2D4	CHL1	FLJ00050	DDI1	HLA-C	HIST1H2BL	KIAA1201	MGC27345	PFKFB3
ACTR2	ADAM32	AL137655	ATP5J2	ANAPC5	CCL3L1	C1QA	CACNG6	CHRDL1	FLJ00382	DDX11L1	HMOX1	HIST1H2BM	LMO2	MLYCD	PLEKHG6
ACTR3	ADAM33	AL832212	ATP5L	ANKDD1B	CCL4	C1QB	CALML6	CIDEA	FLJ00385	DKFZp667P0924	HSPA6	HIST1H2BN	LOC100287846	MTFR1L	PLIN5
ACTR6	ADAMTS1	AL832439	ATP5O	ANKFY1	CCL4L2	C1QC	CAMK2B	CIDEC	FLJ46481	DQ786325	IGFLR1	HIST1H2BO	LOC283194	MTHFD2	PNPLA2
ACVR2A	ADAMTS12	ALG11	ATP6V0A1	ANKRD35	CCR5	C1QTNF9	CAND2	CLMN	FNBP1	DSPP	IGSF21	HIST1H3A	LOC401164	MTMR3	RARRES2
ACY1	ADAMTS15	AMER2	ATXN7L2	ANKRD36	CCRL2	C1R	CASQ1	CNTN3	GFI1	EGFR-AS1	IKBKE	HIST1H3B	LOC441204	NCKAP5	RASD1
ADAM15	ADAMTS2	ANAPC15	AX746967	ANKRD36B	CD101	C2	CAV3	CNTNAP4	GPR114	Em:AC008101.5	INMT-FAM188B	HIST1H3C	LRRN1	OSBPL10	RBPMS
ADAM19	ADAMTS6	ANGPT2	AX747081	ANKRD36C	CD200R1	C3AR1	CHCHD3	COL4A5	GPR15	ENTPD1-AS1	INPP5D	HIST1H3G	MAL	OSTC	RCL1
ADAM22	ADAMTS7	ANKLE2	AX747088	ANKRD44	CD244	C5AR1	CHODL	COX14	GPR174	EPN2-AS1	IQGAP3	HIST1H3H	MEDAG	PAICS	RDH5
ADAMTS10	ADAMTS8	ANKRD10	AX747125	ANXA2R	CD28	CA8	CHRDL2	CRHBP	GPR18	FAM186A	IRF5	HIST1H3I	METTL7B	PC	RNF19B
ADAMTS13	ADAMTS9-AS2	ANKZF1	AX747140	AP000473.8:ENSG00000270093	CD34	CAP2	CHRNA1	CRIM1	GRAP2	FAM196B	IRF9	HIST1H3J	MGAT4C	PCDHB19P	RP11-137H2.6:ENSG00000271738
ADAMTS14	ADAMTSL2	ANO10	AX747215	AP4S1	CD86	CAPG	CHRNB1	CRYAB	GZMA	FAM86B1	ITGAX	HIST1H4A	MRAP2	PCDHB3	SCNN1B
ADAMTS17	ADAMTSL4	ANP32A	AX747238	APOBEC3F	CDCA7	CASS4	CKM	CSRNP3	GZMB	FAM86C1	KCNAB2	HIST1H4D	MTUS2	PDK2	SLC29A4
ADAMTS4	ADAMTSL5	ANP32A-IT1	AX747628	ARHGAP19	CEBPA-AS1	CCDC173	CKMT2	CSRP2	GZMH	FAM86HP	KCNMB1	HIST1H4K	MYO1A	PF4V1	SLC2A4
ADAMTS5	ADAR	ANP32B	AX747737	ARID3A	CFI	CCDC80	CLCN1	CTB-43E15.4:ENSG00000254211	GZMK	FBXL16	KIAA0247	HIST1H4L	MYO5B	PI4K2B	SNRPB
ADAMTSL1	ADAT1	AP000654.4:ENSG00000269895	AX747758	ARIH2	CHI3L2	CCR1	CLCN4	CXCL14	HLA-DOB	FBXO39	KIAA1199	HIST2H2AA4	MYPN	PIK3C2B	SPATA18
ADARB1	ADAT3	AP000688.29:ENSG00000233393	AX747770	ARL10	CHRNA3	CD14	CMBL	CYB5A	HSH2D	FDPSP2	KIFC1	HIST2H2BF	NALCN	PLCD4	SULT1A2
ADC	ADCK4	AP001372.2:ENSG00000254837	AX748165	ARL6IP4	CIB2	CD163	CMYA5	CYP4B1	ICAM3	FKBP1AP1	L2HGDH	HIST2H3C	NR1I3	POLR2G	SUSD5
ADCK1	ADCK5	ARG2	AX748212	ARMC2	CKB	CD163L1	COQ10A	CYP4X1	ICOS	FLG	LGALS9	HIST2H4A	NTN4	POU6F1	TBCB
ADCK2	ADCY1	ARGLU1	AZI2	ASB16	CLDN4	CD180	COQ9	CYP4Z1	IDO1	FLJ40448	LGALSL	HJURP	OLFM3	PPIA	TDO2
ADD3	ADCY3	ARHGEF33	B3GNTL1	ASB3	CLEC4A	CD22	CORO6	DBX2	IFNAR2	FTSJ1	LILRA6	HLA-DQA2	PAK7	PRDX1	TJP2
ADH5	ADCY4	ARHGEF7	BAZ2A	ASNS	CLEC7A	CD300A	COX7A1	DGAT2	Ig_alpha_1-[alpha]2m	GDAP1L1	LINC00310	HMMR	PCDHA11	PRPS2	TKT
ADIPOR2	ADCY6	ARHGEF9	BC028224	ATAD2B	CLECL1	CD300C	CRKL	DHFR	Ig_kappa	GPR17	LINC00528:ENSG00000269220	HOXA5	PCDHAC2	PSMB3	TM7SF2
ADK	ADCY8	ARMCX1	BC038455	ATG2B	CLIC1	CD300E	CSF3	DIO3OS	IGH@	GSS	LMAN2	IL1B	PCSK6	PSMD9	TYRO3
ADM2	ADCY9	ARSG	BC040563	ATP10D	CMPK2	CD300LF	CSGALNACT1	DIXDC1	IGHD	GTF2H3	LOC100506585	ITIH5	PDE1A	PSME1	YBX2
ADM5	ADGB	ASAP1-IT1	BC050344	ATP5L2	CNN1	CD33	CSRP3	DMD	IGHE	HDAC3	LOC283070	KIAA0101	PLEKHA2	RGS10
ADNP	ADHFE1	ATF3	BC067356	ATP6V0A2	CNPY2	CD4	CTC-264K15.6:ENSG00000263489	DNAH9	IGHG1	HRNR	LPAR5	KIF14	PPM1L	RNASEH2A
ADORA2A	ADI1	ATG16L1	BC070363	ATXN2	CNTD2	CD53	CTD-2003C8.2:ENSG00000250041	DNASE1L1	IGJ	HV535487	MACROD2	KIF20A	PRG4	RNASEH2B
ADPRHL2	ADIPOR1	ATP10B	BC090059	ATXN7	COBL	CD68	CTTNBP2NL	DPP4	IGKV	IMP3	MAN2B1	KIF2C	PROCR	RP11-797A18.4:ENSG00000260787
ADPRM	ADM	ATP11A	BC095475	AURKAPS1	COL21A1	CD72	CTXN3	DPY19L2	IGLL5	IQCC	MAN2B2	KIF4A	PSD3	RPL39L
ADRA1B	ADORA1	ATP1A1OS	BC113958	AVL9	COL25A1	CD74	CUTC	DQ594001	IGVK-A2	ISG20L2	MAP4K1	LILRA4	RAB37	S100A10
ADRBK1	ADRA2B	ATP5I	BC160930	AX746622	COL6A6	CD84	CYB5R1	DSG2	IKZF3	ITPK1-AS1	MATK	LINC00674	RAET1E	S100A4
ADRM1	ADRA2C	ATP5J2-PTCD1	BCCIP	AX746670	COLGALT2	CDCP1	CYP27C1	EBF1	IL2RA	LINC00319:ENSG00000188660	MATN3	LOC100288637	ROBO2	SEMA4F
ADSS	ADRBK2	ATP9B	BCS1L	AX746734	COPG1	CDH11	CYP2J2	EBF2	IL2RG	LINC00854	MICALCL	LOC100288974	RP11-114G22.1:ENSG00000256995	SERP1
AEN	ADSL	ATPAF2	BLVRB	AX746775	CPA4	CECR1	CYSTM1	EBF3	IL6	LINC01001:ENSG00000230724	MLKL	LOC550643	RP11-127O4.3:ENSG00000225768	SLC10A6
AF064858.11:ENSG00000237721	AEBP1	ATXN7L1	BOLA3	AX747150	CPEB1	CECR2	DBNDD2	ECHDC3	IL7R	LINGO3	MMP19	MAX	RP11-153K16.1:ENSG00000256321	SLC25A5
AF070581	AF070569	AUP1	BRMS1L	AX747158	CPVL	CENPV	DDN	EDN1	immunoglobulin_heavy_chain	LOC100126784	MSN	MB21D1	RP11-202H2.1:ENSG00000258185	SLC41A2
AF127936.5:ENSG00000226751	AF072097	AVIL	BSDC1	AX747161	CRLF3	CFB	DEPTOR	EDNRB	IPCEF1	LOC100129931	MT2A	MCM10	RP11-284F21.8:ENSG00000260460	SNORA84
AF127936.7:ENSG00000235609	AF086132	AVPI1	BTF3	AX747197	CRY2	CFP	DES	EHBP1	IRF4	LOC100130992	MXRA5	MELK	RP11-715G15.1:ENSG00000237468	SPA17
AF131217.1:ENSG00000232855	AF086351	AX721199	BX537921	AX747246	CRYL1	CHI3L1	DKFZp451B082	EIF4EBP2	ITGAL	LOC100131094	MYD88	MIR548F5	RP11-720L2.3:ENSG00000264433	SPCS1
AF268386	AF090939	AX746575	BX538221	AX747440	CTD-2306M10.1:ENSG00000270107	CHIT1	DLK1	ELMOD3	ITK	LOC100132781	MYO7A	MKI67	RP11-89K21.1:ENSG00000259439	TAC1
AFF1	AF119915	AX746605	C11orf58	AX747550	CTIF	CHST11	DNAH11	ENTPD3	KCNA3	LOC100288123	NCF4	MMP13	SASH1	TMEM164
AFF4	AF289551	AX746653	C12orf75	AX747599	CTSS	CHST15	DNAJA4	EPB41L4B	KIAA0125	LOC100507091	NFAM1	MT1H	SCARA5	TMEM170A
AFMID	AFAP1	AX746750	C14orf166	AX747652	CXCL6	CILP	DNAJB6	EPB41L5	KLHL6	LOC148696	NINJ1	NCAPH	SEMA3A	TMSB4X
AFTPH	AFAP1L2	AX746867	C14orf169	AX747828	CXCR4	CLEC5A	DNALI1	EPB42	KLRB1	LOC23117	NKAIN2	NEK2	SEMA3E	TNRC6C
AGAP2	AGA	AX746869	C14orf2	AX747838	CXorf21	CMKLR1	DNER	ESR2	KLRD1	LOC400548	OS9	NLRP2	SEMA5A	TRAP1
AGAP2-AS1	AGAP1	AX746885	C15orf61	AX747846	CYBB	CNDP2	DOK5	EYS	LAMP3	LOC644961	OSBPL1A	OLFM1	SH3RF1	TRIO
AGAP3	AGBL3	AX746969	C16orf72	AX747850	CYFIP1	CNKSR2	DUSP13	EZR	LAMP5	LOC646471	OSCAR	ORC1	SIPA1L1	TUBA8
AGAP4	AGBL5	AX746989	C17orf75	AX747952	CYP1B1	COL28A1	DUSP26	FABP4	LAX1	LRRC4	P2RY6	ORC6	SLC1A1	UBE2Q1
AGAP7	AGK	AX747021	C17orf76-AS1	AX748015	CYP4F24P	COL4A6	E2F8	FAM184A	LCK	LSG1	PARVG	PCDHGB1	SLC2A1-AS1	UCKL1
AGBL4	AGO1	AX747080	C1orf123	AX748120	CYTH3	COLGALT1	ECI1	FAM213A	LEF1	LUST	PCDH20	PDE6B	SLC2A12	WIBG
AGER	AGO4	AX747114	C1QTNF6	AX748190	CYTIP	COTL1	EEF1A2	FAM89A	LGALS2	MDM4	PCED1B	PEG3	SLC30A8	YPEL1
AGFG1	AGPAT5	AX747172	C20orf96	AX748239	DARC	CRYBB1	EHD4	FAT2	LINC00426:ENSG00000238121	MOBP	PCLO	PGAM1	SMAD3	ZBED2
AGFG2	AGPHD1	AX747227	C2orf69	AX748292	DBN1	CSF2RA	ENAM	FAXDC2	LMNB1	MRPL23-AS1	PI4K2A	PKD1L2	SORBS2	ZER1
AGGF1	AGRN	AX747325	C2orf74	AX748379	DCLRE1C	CSF3R	ENO3	FBLN5	LOC150622	MRPL30	PIK3CD	PRKG1	SOX5	ZFP57
AGL	AGT	AX747406	C4orf3	AX748420	DCX	CSNK2B	FABP7	FBN2	LOC157273	MSMP	PLAU	PTTG1	SV2B	ZNF124
AGO2	AGTPBP1	AX747480	C4orf32	B4GALT4	DDOST	CST3	FAM160A1	FBXL20	LOC285972	MUC12	PLAUR	PXDNL	TASP1	ZNF34
AGPAT1	AGXT	AX747493	C5orf56	BACH1-IT2:ENSG00000228817	DHRS11	CTA-228A9.3:ENSG00000272720	FAM184B	FBXO27	LY9	MUC4	PLCB2	RAMP2-AS1:ENSG00000197291	TGFB2
AGPAT3	AGXT2L2	AX747565	C6orf203	BAG1	DHRS3	CTD-2536I1.1:ENSG00000248441	FBP2	FGF2	MGC12916	MUC5B	PLD3	RCAN3	THBS4
AGPAT9	AHCTF1P1	AX747598	C7orf13	BASP1	DIO3AS	CTD-2587H19.1:ENSG00000268802	FBXO32	FHL1	MOXD1	MUC6	PLEKHO2	RMI2	TIAM1
AGPS	AHCYL2	AX747733	C8orf31	BBS2	DKFZp434C0631	CTSA	FBXO40	FHL5	MS4A1	NAV2-AS4	PLK2	RP11-47I22.2:ENSG00000250548	TMEM100
AGTRAP	AHDC1	AX747742	C8orf59	BBS4	DLEU7	CTSB	FEM1A	FNBP1L	MYB	NECAB1	PLOD1	RP11-58E21.3:ENSG00000258929	TMEM196
AHCTF1	AHNAK2	AX747754	C9orf78	BC005905	DLGAP5	CTSH	FGGY	FOS	MZB1	NOP56	PLTP	RRM2	TNFRSF19
AHCYL1	AIFM1	AX747819	CA5B	BC007896	DMRT2	CTSL1	FILIP1	FRMD1	NKG7	NPIPL1	PMFBP1	S100A11	TOX3
AHNAK	AIM2	AX747836	CAB39	BC010924	DMRT3	CTSZ	FITM1	FRMD3	NOV	NUTM2G	POC1A	SELE	TPD52L1
AHR	AIP	AX747901	CALCOCO1	BC018779	DMXL2	CXCL1	FKBP4	FW340024	NUGGC	ODF3	PPIB	SELENBP1	TRHDE
AHRR	AJ297365	AX748175	CARD6	BC019904	DNAJB11	CXCL3	FLJ41941	FZD4	P2RX1	P2RX2	PREX1	SEPT6	TSPAN15
AHSA1	AJ420422	AX748200	CASC4	BC022892	DNASE2	CYBA	FNDC5	FZD5	P2RY10	PAN3-AS1	PRKAA2	SGOL1	UNC5C
AIDA	AJ420489	AX748265	CASP2	BC030750	DOCK8	CYP19A1	FRAS1	G0S2	PAX5	PBLD	PRRX1	SKA1	UST
AIFM3	AJ420595	AX748268	CBX3	BC031876	DPYD	DAPK2	FREM2	GABRA2	PGM5P2	PELO	PSD4	SKA3	VCAM1
AIG1	AJUBA	AX748283	CCDC125	BC035106	DPYS	DGKA	FSD2	GALM	PIM2	PLAC4	PSMB10	SLAMF8	ZNF385B
AIM1	AK000451	AX748336	CCDC180	BC035370	DQ-A1	DHDH	FW340046	GFRA1	PIWIL2	POLH	PTCHD1	SLC25A21-AS1	ZSWIM6
AIMP1	AK001928	AX748339	CCDC23	BC035889	DQ576994	DLGAP1-AS1	FYCO1	GHR	PLA2G2D	PP7080	PTGER2	SNX20
AK000154	AK021537	AX748340	CCDC25	BC036195	DRAM1	DNAH3	GADL1	GLYAT	PLA2G7	PPP2R2D	PYCARD	SSR2
AK000953	AK021551	B4GALT3	CCDC71	BC047651	DRP2	DOCK2	GALNTL6	GNAI1	PLAC8	PRH1	RAB9B	SSR4
AK001394	AK021570	BAIAP2-AS1	CCDC90B	BC048278	DSC2	DOK6	GAMT	GOLM1	PNOC	PRH2	RAD54L	STMN1
AK001533	AK021933	BC008049	CCNB1IP1	BC056407	DUSP27	DPEP2	GAPDH	GPAM	POU2AF1	PRR26	RASSF9	SUSD3
AK001975	AK022382	BC009838	CCNE2	BC058002	DUSP5	DQ572107	GAS2	GPD1	PRDM1	PRR7-AS1	RAVER2	TIFAB
AK021664	AK022787	BC010030	CCNG1	BC063600	ECH1	DQ592230	GATSL1	GRB14	PRF1	PSMB2	RCC2	TLN2
AK021876	AK022914	BC011243	CCNG2	BC065766	EFCAB2	DSP	GDA	GRIA4	PRKCB	RAB40A	RIMS3	TMEM246
AK021888	AK025664	BC015774	CCNL2	BC068543	EFHD1	EBP	GDNF	GUCY1A2	PSMB9	RAD1	RNASET2	TMSB10
AK022030	AK026502	BC018860	CCT4	BC069792	EIF4H	EDARADD	GID4	GYG2	PSME2	RBFOX3	RNPEP	TOP2A
AK022898	AK026512	BC034684	CCT6A	BC080555	ELOVL3	EDEM2	GLDC	GYS2	PTPN14	RBM12B-AS1	RP11-150O12.1:ENSG00000253161	TPM4
AK022915	AK026714	BC035104	CCT8	BHLHE22	EMILIN2	EGFL6	GLT1D1	HADH	PTPN7	RBM5	RP11-36B6.1:ENSG00000271522	TRHDE-AS1
AK022997	AK026758	BC036778	CD27-AS1	BMS1P1	EML6	ELOVL1	GMPR	HCAR1	RAB39B	RGL4	RP11-680C21.1:ENSG00000264727	TRIM45
AK023178	AK054837	BC037540	CDK20	BRD8	EMR1	EMR4P	GOT1	HCAR2	RAB3B	RP11-138A9.2:ENSG00000273319	RRAS2	TRIP13
AK023457	AK054970	BC040358	CDK2AP1	BTAF1	ENO1	ENHO	GOT2	HCG4B	RAC2	RP11-13J8.1:ENSG00000232719	RUNX1	TRPM3
AK024141	AK055250	BC040701	CDK5RAP3	BX537811	ERGIC3	EPCAM	GPC6	HEPACAM	RASGRP1	RP11-2B6.2:ENSG00000269929	RUNX3	TSPAN33
AK025140	AK055785	BC041327	CELF1	BX641110	ESCO2	EPDR1	GPD1L	HIST1H3F	RHOH	RP11-486O12.2:ENSG00000247373	SCAMP2	TYMS
AK025511	AK055849	BC042385	CELF6	BX649158	ESM1	ERBB3	GSDMC	HK2	RP11-16E12.2:ENSG00000259772	RP11-48B3.3:ENSG00000254162	SDF2L1	UBE2L6
AK025726	AK055890	BC043601	CENPL	C10orf137	EVI2A	ETV6	HCN1	HLA-DRB5	RP11-284N8.3:ENSG00000259834	RP11-513I15.6:ENSG00000225339	SDSL	VOPP1
AK026379	AK055910	BC047723	CENPO	C10orf55	EVI2B	EXO5	HDAC1	HLF	RP11-290F5.1:ENSG00000249096	RP11-530C5.1:ENSG00000258048	SECTM1	ZNF185
AK054623	AK055981	BC050599	CENPT	C11orf95	FAM105A	F10	HFE2	HMGCLL1	RP11-38J22.6:ENSG00000240754	RP11-817O13.8:ENSG00000260274	SGCG
AK054635	AK056073	BC052775	CEP19	C11orf95:ENSG00000188070	FAM107A	FAM162B	HHATL	HN1	RP11-693J15.5:ENSG00000205056	RP4-614O4.12:ENSG00000269202	SH2B3
AK055323	AK056396	BC052952	CETN2	C19orf35	FAM111A	FAM20A	HIGD2A	HRASLS5	RP11-861A13.4:ENSG00000271856	RRN3P3	SH3BP1
AK055370	AK056486	BC064137	CHCHD1	C19orf43	FAM149A	FAM26E	HMGA2	HSPB7	RP4-555D20.2:ENSG00000261786	RRP36	SIGLEC1
AK055694	AK056618	BC065231	CHCHD7	C1orf122	FAM166B	FAM78A	HOMER1	ICAM1	RP5-1028K7.2:ENSG00000266088	RSBN1L	SLC12A8
AK056098	AK056817	BC067269	CHKA	C20orf194	FAM189A2	FAT3	HOMER2	ID4	RUNX2	RSBN1L-AS1	SLC2A9
AK056253	AK057188	BC068088	CHKB	C20orf197	FAM198B	FBP1	HRASLS	IGFBP3	SAMD3	RXFP4	SLC30A1
AK056351	AK057321	BC069739	CHMP2A	C21orf49	FAM26F	FCGR1A	HS3ST5	IQCA1	SCML4	SH3RF3-AS1	SLC43A2
AK056368	AK057604	BC073801	CHMP5	C22orf46	FAM96A	FFAR2	HS6ST2	ITPR1	SEPT3	SHE	SMAP2
AK056623	AK057719	BC073817	CLCN6	C2CD4C	FANCF	FFAR4	HSPB3	JAM3	SERPINB9	SHISA9	SOWAHD
AK057657	AK057873	BC125159	CLNS1A	C2orf68	FCER1G	FGF1	HSPB8	KANK1	SERPINE2	SLC26A1	SPINT1
AK057681	AK057887	BC128546	CLSTN3	C4orf48	FCGR1B	FGF12	HYAL4	KANK4	SIRPG	SLC34A3	SSPN
AK090904	AK057897	BC136808	CMAS	C5orf42	FCGR1C	FGF13	IDI2	KCNAB1	SIT1	SLC6A4	STAB1
AK092048	AK074396	BC144457	CMC1	C5orf54	FCGR2A	FGFBP1	IGSF11	KCND2	SLA2	SLC9A3	STK10
AK092150	AK090688	BCAS3	CMPK1	C6orf163	FCGR2B	FGR	IL31RA	KCNIP2	SLAMF1	SMA3	STXBP2
AK092380	AK091688	BCL2L2-PABPN1	CNIH	C6orf170	FCGR3A	FHAD1	ILDR2	KCTD14	SLAMF7	SNX22	TACC3
AK094413	AK091729	BMI1	CNRIP1	C8orf42	FGF14-IT1:ENSG00000243319	FKBP15	IMPA2	KIAA0845	SLC9A7	SPATA1	TBC1D2
AK094462	AK091866	BRK1	COASY	C8orf44-SGK3	FGFR2	FLJ35024	ITGB1BP2	KIAA1239	SMPDL3B	SPDYE6	TEAD1
AK094621	AK093299	BSCL2	COG1	C9orf156	FHL2	FMN1	ITGB6	KL	SPAG4	SPDYE7P	TET1
AK094644	AK093416	BTN2A1	COMMD6	CA11	FHOD3	FOLR2	JPH1	KLB	SPIB	SPRN	THEMIS2
AK094916	AK093600	BTN2A3P	COMMD8	CAPRIN2	FKBP9	FPR3	JSRP1	KLHL31	STAT1	SRD5A1	TMEM150B
AK094990	AK093898	BX537742	COPRS	CAPS2	FLNC	FRZB	KBTBD13	LEP	TBC1D10C	SRGAP1	TMEM180
AK095112	AK094188	BX538249	COPZ1	CARHSP1	FMOD	FST	KCNA7	LGALS12	TBC1D14	SRRM5	TMEM229B
AK095335	AK094577	BX641154	COQ4	CBLB	FN1	FTL	KCNJ11	LIN7A	TCL1A	STXBP5-AS1	TMEM56
AK095700	AK094818	BX648961	COX16	CBR4	FOLR3	FYB	KCNJ16	LINC00648	TCRA	SYT2	TNC
AK096159	AK094909	C10orf11	COX17	CBWD5	FPR1	GALNT13	KCNJ2-AS1	LINC01070:ENSG00000260102	TCRBV14S1	TAC4	TNFRSF1A
AK096233	AK094929	C10orf128	COX20	CCAR1	FPR2	GALNT5	KCNN2	LIPE	TCRVB	TCEB3B	TNMD
AK096718	AK094985	C10orf25	COX6C	CCDC115	FRMD6	GALNT6	KCNS3	LOC100506795	TESPA1	TCEB3C	TNS3
AK097288	AK095151	C10orf76	COX7A2	CCDC14	FUCA1	GATA3	KERA	LOH11CR1I	THEMIS	TCEB3CL2	TOR3A
AK097289	AK095210	C11orf70	COX7A2L	CCDC144A	FUCA2	GBA	KLHL30	LONRF1	TIGIT	TDGF1	UACA
AK097590	AK095546	C14orf159	COX7B	CCDC171	FXYD1	GGA2	KLHL33	LPL	TLR10	THRB-AS1	UBE2C
AK097878	AK095583	C15orf38-AP3S2	COX7C	CCDC174	GALC	GGTA1P	KLHL34	LRIG1	TMEM156	TRIM68	UNC93B1
AK098095	AK095988	C17orf85	CREB3L2	CCDC30	GALNT15	GM2A	KLHL38	LRP6	TNFRSF13C	TRMT10B	VASP
AK098333	AK096230	C19orf53	CREBBP	CCDC41	GALNT16	GNAL	KLHL40	LRRC15	TNFRSF17	ULK4P1	VDR
AK098763	AK096475	C19orf70	CRELD1	CCDC93	GALNT7	GNGT2	KLHL41	LURAP1L	TNFSF14	VANGL1	VLDLR
AK1	AK097012	C1orf132:ENSG00000203709	CRYBB2P1	CCDC96	GCNT1	GPA33	KRT31	LUZP2	TRAC	XRCC3	VMO1
AK123177	AK097370	C1orf220	CSAD	CCNL1	GCNT2	GPC4	KY	MAL2	TRAF3IP3	Y_RNA:ENSG00000261519	WAS
AK123181	AK097428	C1orf63	CSRNP2	CCT6P3	GCSAM	GPR133	LDB3	MAOA	TREML2	ZEB1-AS1	WISP1
AK123543	AK097432	C1RL-AS1	CTA-211A9.5:ENSG00000244625	CDC16	GFOD1	GPR88	LGR5	MAOB	TSHR	ZNF154	XCR1
AK123584	AK097453	C20orf203	CTB-31O20.2:ENSG00000261526	CEND1	GIMAP2	GRB2	LINC00202-1:ENSG00000232224	MARC1	TXNDC11	ZNF233	ZMYND15
AK123617	AK097472	C21orf59	CTC1	CENPB	GJB2	GREB1L	LINC00607	MARC2	UBASH3A	ZNF320
AK124121	AK097702	C5orf45	CTD-2127H9.1:ENSG00000249740	CEP135	GJB6	GRN	LINC00689	MARK1	UGT2B17	ZNF552
AK124484	AK098067	C6orf48	CTDSP2	CEP152	GLA	GSDMA	LINC00693	MCCC1	VIPR1	ZNF630
AK124680	AK098263	C6orf70	CUL9	CHD3	GLB1	GTF2IRD2	LINC00844:ENSG00000237949	MEST	VPREB3	ZNF667-AS1:ENSG00000166770
AK124970	AK098481	C7orf55	CYCS	CHD7	GMFG	HCK	LINC00948:ENSG00000227877	MESTIT1	WNT10A	ZNF714
AK125212	AK098727	C8orf44	D28408	CHD8	GNS	HCLS1	LINGO4	MFAP5	WWC2	ZNF750
AK125489	AK123141	C9orf40	DARS	CHORDC1	GOLGA8I	HFE	LIPC	MGAT2	XBP1	ZNF814
AK126539	AK123263	C9orf47	DCAF8	CIRBP-AS1	GPNMB	HIST3H2A	LMO7	MGEA5	XCL2	ZSCAN9
AK127472	AK123459	CAMLG	DDHD2	CISD3	GPR137B	HK3	LMOD2	MGST1	ZBP1
AK127787	AK123976	CAMP	DDX50	CLEC2D	GPR141	HLA-A	LMOD3	MID2	ZYG11A
AK128439	AK124066	CAPN3	DDX56	CLK1	GPR183	HLA-B	LOC100128531	MIR31HG
AK296947	AK124194	CBRC7TM_40	DENND3	CLK4	GPR65	HLA-DMA	LOC100129034	MME
AK299452	AK124399	CBX1	DENR	CMAHP	GPR84	HLA-DMB	LOC100131257	MOB3B
AK299501	AK124523	CCDC104	DGCR8	CNKSR3	GPT	HLA-DOA	LOC100507537	MRAP
AK3	AK125598	CCDC152	DHX58	CNOT10	GRB10	HLA-DPA1	LOC100507602	MRAS
AK307192	AK125599	CCDC73	DIMT1	CNTRL	GRIA1	HLA-DPB1	LOC643711	MUM1L1
AK307246	AK125699	CCDC84	DIP2A	COG3	GRIN2A	HLA-DQA1	LOC646903	MYOCD
AK310634	AK125701	CCDC89	DIS3L2	COL9A3	GSAP	HLA-DQB	LPIN2	NAV3
AK311113	AK125860	CCND2	DKFZp434K1323	CPEB4	GSR	HLA-DQB1	LRP8	NEGR1
AK311257	AK126251	CCNI	DKFZp547H118	CPLX1	H2AFJ	HLA-DRB1	LRRC38	NFIA
AK311356	AK126286	CCNK	DKFZp686L03130	CPSF6	H2AFY	HM13	LRRC3B	NFIB
AK311380	AK126307	CD99P1	DNAJC15	CRCP	HAVCR2	HOXB7	LRRC7	NFKBIE
AK9	AK126380	CDC26	DNAJC2	CRMP1	HDAC11	HPSE2	LSMEM1	NMT2
AKAP11	AK126635	CDK12	DNAJC8	CTAGE5	HEPH	HRH2	LSMEM2	NNAT
AKAP5	AK126693	CDK3	DNASE1	CTAGE6	HEXA	HSPA2	MACROD1	NPR3
AKAP9	AK127026	CDK4	DNM1P41	CTB-40H15.4:ENSG00000272057	HEXB	HSPA7	MAF1	NPY1R
AKIP1	AK127179	CDK5RAP1	DPH5	CTC-459F4.1:ENSG00000261770	HEY1	HVCN1	MB	NPY5R
AKIRIN1	AK127309	CECR7:ENSG00000237438	DQ591995	CTD-2035E11.4:ENSG00000272382	HEY2	IFI30	MCU	NQO1
AKR1C3	AK127339	CERKL	DQ597730	CTD-2062F14.3:ENSG00000259031	HHEX	IFNE	MED12L	NTRK2
AKT1	AK127378	CERS5	DRG1	CTD-3126B10.4:ENSG00000260176	HIF1A	IFNLR1	MFN2	OR7E2P
AKT1S1	AK128153	CERS6-AS1	DSTN	CTD-3220F14.1:ENSG00000267605	HIST1H3D	IGSF1	MGC2889	P2RX5
AKTIP	AK128569	CFDP1	DTX2P1-UPK3BP1-PMS2P11	CTD-3222D19.7:ENSG00000269399	HIST1H4F	IKZF1	mir-133b	P2RX5-TAX1BP3
AL049948	AK128593	CHCHD2	DYNC1LI2	CUBN	HIST1H4I	IL10RA	MLLT11	PALMD
AL110171	AK128707	CHD2	DYNLL1	CYP20A1	HLA-DQB2	IL12RB1	MMAB	PARM1
AL133245.2:ENSG00000272754	AK128777	CHKB-CPT1B	DYNLT1	CYP21A2	HLA-DRA	IL27RA	MOCOS	PCK1
AL389983	AK129672	CHMP3	EDC3	CYP2R1	HOXA4	IRF1	MRPL37	PDE11A
AL589743.1:ENSG00000225210	AK130294	CHMP4B	EDC4	D28359	HPS3	IRF8	MSS51	PDE3B
AL831948	AK130481	CHRNA7	EEF1B2	DACT3	HPS5	ITGAM	MURC	PDE8B
AL832252	AK130486	CHST10	EEF1G	DCAF4L1	HPSE	ITGB2	MUSK	PDP2
AL833455	AK130904	CHTOP	EID1	DDHD1	HRC	ITSN1	MUSTN1	PECR
ALDH1A2	AK2	CLTA	EIF1	DDX17	HSPA12B	JAM2	MYADML2	PELI2
ALDH1L2	AK289390	CLTCL1	EIF1AD	DDX5	HSPA5	KBTBD12	MYBPC1	PEX19
ALDH2	AK291164	CNN3	EIF2A	DET1	HSPB2	KCNA4	MYBPC2	PFKFB1
ALDH3A2	AK294819	CNTNAP3	EIF2S1	DFNB59	HSPB6	KCNJ3	MYBPH	PHACTR3
ALDH4A1	AK296146	CNTNAP3B	EIF2S2	DGKH	HTATIP2	KCNJ8	MYF5	PJA1
ALDH5A1	AK297919	COG4	EIF3CL	DKFZp586G0322	IGF2	KCNK10	MYF6	PKM
ALDH6A1	AK300656	COG7	EIF3E	DKFZP586I1420	IGF2BP3	KCNK13	MYH1	PLA2G16
ALDH9A1	AK301666	COPZ2	EIF3H	DKFZp686B07190	IGSF6	KCTD16	MYH15	PLCE1
ALG1	AK302092	COX10	EIF3I	DKFZP686I15217	IL10	KCTD8	MYH2	PLCXD3
ALG10	AK303572	COX10-AS1	EIF3L	DKFZp686M11215	IL10RB	KIAA0226L	MYH4	PLEKHO1
ALG12	AK304826	COX6B1	EIF3M	DKFZp779K0112	IL15	KIAA1024	MYH6	PLIN1
ALG3	AK307233	CPT1B	EIF4B	DLEU2L	IL17D	KIAA1804	MYH7	PLIN3
ALG5	AK307870	CR627225	EIF4E	DMTF1	IL17RD	KLF5	MYH7B	PLIN4
ALG6	AK308561	CRADD	ELAC2	DNAJC16	IL1RL2	L1TD1	MYH8	PLXNA4
ALG8	AK308867	CREB3L4	ENY2	DNAPTP1	IL7	LA16c-380H5.5:ENSG00000272079	MYL1	PPFIA2
ALKBH2	AK308965	CRTAP	EP300	DNM3OS	INMT	LAIR1	MYL2	PPP1R1A
ALKBH5	AK309533	CRY1	EP400NL	DNPH1	INPP5A	LAMA2	MYL3	PPP1R1B
ALKBH6	AK310013	CTC-297N7.8:ENSG00000273290	ERH	DOCK4	INS-IGF2	LAMP1	MYL6B	PPP1R9A
ALKBH8	AK310094	CTD-2017D11.1:ENSG00000268362	ERN1	DPRXP4	IQGAP2	LAPTM5	MYLK2	PPP2R5A
ALMS1	AK310228	CTD-2044J15.1:ENSG00000248677	ESD	DQ573015	IRAK4	LAT2	MYLK3	PREX2
ALMS1P	AK310239	CTD-2227E11.1:ENSG00000270933	ESF1	DQ573949	IRS1	LCP2	MYLPF	PRICKLE2
ALPL	AK310665	CTD-2587M2.1:ENSG00000249476	ETV1	DQ574721	ITGA11	LDLRAD4	MYO18B	PRKAR2B
ALS2CR8	AK310794	CTHRC1	EXOSC1	DQ580909	ITGA4	LGMN	MYOG	PTGER3
ALYREF	AK311497	CTNNBL1	FAAH	DQ581019	ITGB1BP1	LHFPL2	MYOM2	PTGR1
AMACR	AK311578	CTSG	FAM120AOS	DQ582201	ITLN1	LILRA1	MYOM3	PTPRQ
AMD1	AK316321	CXorf56	FAM156A	DQ594366	ITPR2	LILRA2	MYOT	RASGRF2
AMFR	AK5	CYP1A1	FAM157A	DQ598910	JTB	LILRA3	MYOZ1	RBMS3
AMIGO2	AKAP10	CYP2E1	FAM160A2	DQ599242	KCNB1	LILRA5	MYOZ2	RBP4
AMMECR1L	AKAP17A	CYP46A1	FAM175A	DYNC1H1	KCNB2	LILRB1	MYOZ3	RELN
AMN1	AKAP3	DCBLD1	FAM177A1	EBLN2	KCNE3	LILRB2	NAP1L4	RETSAT
AMPD2	AKAP6	DCDC2	FAM188B	ECD	KCNJ15	LILRB3	NCAM1	RGS5
AMZ2P1	AKAP7	DCTN3	FAM229B	EEF1D	KCNK2	LILRB4	NDUFB10	RIMKLB
ANAPC1	AKAP8	DCUN1D2	FAM3C	EFCAB4A	KDELR3	LIMCH1	NDUFS2	RNF150
ANAPC10	AKAP8L	DCUN1D5	FAM8A1	EFHC1	KIAA1161	LIMS3	NEB	RNF157
ANAPC13	AKIRIN2	DDB2	FAM98B	EIF3B	KIAA1549	LINC00189	NEK6	RORB
ANGPT1	AKNA	DDX19A	FARP2	EIF3J-AS1	KIAA1549L	LINC00562:ENSG00000260388	NEXN	RP1-193H18.3:ENSG00000267653
ANGPTL1	AKR1E2	DDX39B	FBXL13	EIF4G3	KIAA1671	LINC00645	NGRN	RP1-302G2.5:ENSG00000262179
ANGPTL6	AL049935	DDX55	FBXO42	ENSA	KLF9	LINC00906	NMRK2	RP1-34H18.1:ENSG00000231121
ANK1	AL110181	DEFA1	FCF1	ENTPD4	KLLN	LOC100130899	NOS1	RP11-238F2.1:ENSG00000271239
ANK2	AL132709.5:ENSG00000225746	DEK	FITM2	EPG5	KMO	LOC100133920	NOTUM	RP11-267A15.1:ENSG00000249306
ANKHD1	AL137445	DEPDC5	FKBP1A	ERV3-1	KYNU	LOC100216479	NPSR1-AS1	RP11-324E6.9:ENSG00000270134
ANKIB1	AL137522	DGKG	FLJ00278	EXOC4	LACC1	LOC100506388	NPY6R	RP11-384P7.7:ENSG00000260947
ANKMY2	AL157440	DHCR24	FLJ00326	EXOC6B	LAMA3	LOC100652772	NRAP	RP11-69C13.1:ENSG00000255871
ANKRD12	AL360260	DHRS7B	FLJ14107	EXOSC10	LAMC2	LOC202781	NRG4	RP11-717H13.1:ENSG00000248339
ANKRD13D	AL832184	DHRSX	FLJ33630	EXT2	LBP	LOC283788	NT5C1A	S100B
ANKRD17	AL832384	DHX35	FLJ40292	FAF2	LCP1	LOC344887	OGFOD1	SCD
ANKRD20A11P	AL832891	DIRAS2	FOXRED1	FAM101B	LGI2	LOC730101	OIP5	SDPR
ANKRD20A12P	AL833346	DISC1	FTH1	FAM105B	LGI4	LOC90246	OPTN	SEMA4A
ANKRD20A9P	AL953854.2-002	DJ031144	FTSJD2	FAM106CP	LINC00346	LPXN	PABPC4	SESTD1
ANKRD26	ALAD	DJ031154	GALT	FAM120B	LINC00702:ENSG00000233117	LRCH2	PADI2	SGK2
ANKRD27	ALCAM	DKFZp451F083	GAS5	FAM133B	LINC00924	LRFN5	PAM16	SH3BGRL2
ANKRD28	ALDH16A1	DKFZp547A023	GBAP1	FAM173A	LINC00950	LRRC25	PAR-SN	SH3D19
ANKRD31	ALDH1A1	DKFZp564E1082	GBF1	FAM179B	LIPN	LRRC59	PAX3	SH3GL2
ANKRD32	ALDH8A1	DKFZp666K117	GDI2	FAM27E3	LMCD1	LYPD5	PAX7	SH3RF2
ANKRD39	ALG10B	DKFZp686L08115	GDPD3	FAM43A	LMOD1	LYPD6	PCK2	SHMT1
ANKRD50	ALG14	DL490846	GGA3	FAM47E	LOC100288911	LYZ	PDLIM3	SIK2
ANKRD52	ALG1L9P	DL491896	GGCT	FAM72D	LOC100505702	MAPK13	PDZK1	SLC16A3
ANKRD54	ALG2	DLEC1	GGH	FAM90A1	LOC100505812	MAPK4	PEBP4	SLC19A3
ANKRD9	ALG9	DNAH1	GGT7	FAM90A25P	LOC100506385	MAPKAPK3	PFKM	SLC22A3
ANO5	ALK	DNAJC9	GLRX5	FAN1	LOC100506776	MARCO	PGAM2	SLC25A18
ANO6	ALKBH1	DNAL1	GLTP	FBL	LOC729970	MASP1	PGBD5	SLC2A6
ANPEP	ALKBH3	DNHD1	GLYATL2	FBXL22	LOXL4	MBNL1-AS1	PGM1	SLC7A10
ANTXR2	ALKBH4	DNMBP	GLYCTK	FBXO22	LRRC8D	MDGA2	PGPEP1L	SNTB2
ANXA1	ALKBH7	DOCK5	GMFB	FBXW4	LST1	MEFV	PITX2	SORBS1
ANXA2	ALOX12	DPAGT1	GNB2L1	FGFBP3	LTA4H	MEI1	PKHD1	STON1
ANXA4	ALOX15B	DPCD	GOLGA7	FKSG29	LY86	MFSD2A	PKIA	SULT1C4
ANXA5	ALS2	DPT	GOLPH3	FLJ31306	LYN	MFSD4	PLA1A	SVEP1
ANXA6	ALS2CR11	DQ572964	GON4L	FLJ42875	MACC1	MGAT5	PLA2G4F	SYN2
ANXA7	ALS2CR12	DQ574852	GP1BA	FLJ45340	MAN2A1	MGC39584	POPDC3	SYTL4
AOC2	ALX4	DQ587763	GPN1	FLJ45445	MANBA	MGC57346	PPM1J	TF
AOX1	AMDHD1	DQ588114	GPR173	FNTB	MAP1B	MIA	PPP1R14C	THRSP
AP001056.1:ENSG00000237604	AMDHD2	DQ591848	GREB1	FOCAD	MAP6	MIAT	PPP1R27	THSD7B
AP1G2	AMH	DUSP22	GRSF1	FOXO4	MAPT	MICB	PPP1R3A	TIMP4
AP1M1	AMIGO3	DZIP1	GSTM3	FRAT2	MARCH1	MKX	PPP1R3C	TJP1
AP1S1	AMMECR1	EARS2	GTF2A1L	GAB3	MATN2	MMEL1	PRDX2	TM4SF1
AP2A2	AMOTL2	EID3	GTF2A2	GADD45G	MBTPS1	MMP1	PRKAG3	TMC5
AP2B1	AMTN	EIF3F	GTF2H4	GANC	MCC	MMP27	PRKCD	TMEM132C
AP2S1	AMZ1	EIF3G	GTPBP2	GDF11	MCOLN2	MMP3	PRKCQ	TMEM135
AP3B1	ANAPC2	EIF4EBP3	GUSBP11	GGN	MCTP2	MOV10L1	PRKCQ-AS1:ENSG00000237943	TMEM139
AP3B2	ANAPC4	EIF5B	H2AFZ	GJC1	MFSD1	MS4A6A	PRMT1	TMEM254-AS1
AP3M1	ANAPC7	ELP6	HAUS2	GNRH1	MFSD11	MSRB3	PROX1	TNFSF11
AP4M1	ANGEL2	ENAH	HCN3	GPCPD1	MGAT4A	MT1E	PRSS12	TPX2
AP5M1	ANGPTL2	ENTPD3-AS1	HDAC6	GPR107	MNDA	MT1F	PRSS42	TTC9
AP5S1	ANGPTL4	EPB41L4A-AS1	HDDC2	GPR52	MOB1A	MTFP1	PRSS45	TTPA
APBA3	ANKAR	EPN2-IT1	HDGFRP3	GRHL1	MPEG1	MTHFD1L	PTGER4	TUSC5
APBB3	ANKDD1A	ERCC3	HDHD3	GRIN3B	MPP1	MTMR14	PTGES3L	UBE2H
APC	ANKEF1	ERCC5	HEMGN	GUK1	MPV17	MTSS1	PTGES3L-AARSD1	VCL
APCDD1L	ANKRA2	ERCC6-PGBD3	HERC2	H1F0	MR1	MYO1F	PTPRG	VKORC1L1
APCDD1L-AS1	ANKRD11	ERG	HGSNAT	H3F3AP4	MRC1	MYO1G	PXMP2	YAP1
APEH	ANKRD13B	ERVK13-1	HINT1	HCFC1R1	MS4A4A	MYOC	RAF1	YWHAG
APEX2	ANKRD13C	ERVK3-1:ENSG00000142396	HIST1H2AC	HERC1	MS4A7	MYOM1	RAMP1	ZFPM2
APH1A	ANKRD16	ESYT1	HIST1H2BC	HERC2P7	MSR1	NAGA	RASL11B	ZNF514
API5	ANKRD20A3	EWSR1	HIST1H4C	HERC3	MSX1	NANS	RBFOX1
APIP	ANKRD20A4	EXOG	HIST2H2AB	HES4	MSX2	NCALD	RNASEH1
APITD1	ANKRD20A5P	FAH	HIST2H2AC	HEXIM1	MT1G	NCAPD2	RNF128
APLN	ANKRD20A8P	FAHD2A	HMGN2	HIRIP3	MYEOV	NCF1	RP11-367G18.1:ENSG00000230943
APOB	ANKRD24	FAM115A	HMGXB3	HMGCR	MYH10	NCF1B	RP11-388M20.9:ENSG00000261925
APOBEC3C	ANKRD37	FAM120C	HNRNPH3	HNRNPM	MYO5A	NCF1C	RP11-480G7.1:ENSG00000261788
APOL3	ANKRD46	FAM122B	HNRPLL	HNRNPU-AS1	NAAA	NCKAP1L	RP11-63E9.1:ENSG00000259828
APOL6	ANKRD49	FAM124B	HPGD	HPDL	NANOG	NDN	RPL3L
APOO	ANKRD65	FAM133CP	HSCB	HSD11B1L	NCEH1	NDP	RPP14
APOOL	ANKS1A	FAM13A-AS1	HSFX2	HSP90B2P	NCF2	NDRG2	RPUSD4
APPBP2	ANKS3	FAM185A	HSP90AB1	HSPBAP1	NEIL3	NECAP2	RTF1
APPL1	ANKS6	FAM216A	HSPE1	HUS1	NELFCD	NEU1	RYR1
APRT	ANO1	FAM225B:ENSG00000225684	HTT	HV535469	NES	NHEJ1	S1PR3
AQP1	ANO7	FAM227A	HYPK	HYMAI	NFE2L3	NKAPL	SAA1
AQPEP	ANO8	FAM71F2	IDNK	IGFALS	NFIX	NLRP12	SAA2
AQR	ANTXR1	FAM72B	IER3IP1	IKBKAP	NFKBIZ	NLRP3	SAMM50
ARAP1	ANXA11	FAM86EP	IGBP1	INTS4	NLRC4	NME1-NME2	SDHA
ARCN1	ANXA2P2	FANK1	INE1	INTU	NMI	NMNAT3	SEMA6C
ARF1	AOAH	FARS2	INTS3	ITPRIPL2	NMUR1	NNMT	SEPW1
ARF5	AP000473.5:ENSG00000228798	FAU	IPO7	JMJD1C-AS1	NOG	NOD2	SH2D1B
ARFGAP2	AP000525.9:ENSG00000206195	FBXL2	IRAK2	JOSD2	NPAS3	NPL	SH3BGR
ARFGEF1	AP001055.6:ENSG00000225331	FBXO18	ITFG2	JPH3	NPC2	NR1H3	SHISA2
ARFIP2	AP006222.2:ENSG00000228463	FJ009034	ITGA10	KANK2	NR2F2	NRBP1	SHISA4
ARHGAP12	AP1AR	FLAD1	ITGA9	KANK3	NRIP3	NRP2	SIM1
ARHGAP15	AP1G1	FLJ33360	ITPR3	KB-226F1.2:ENSG00000272787	NRK	NUBP1	SIRT2
ARHGAP21	AP1S2	FLJ42393	IVD	KCTD1	NRN1	OAS1	SIX4
ARHGAP22	AP2A1	FLJ43663	JAZF1	KDM3A	NSFL1C	OASL	SLC20A2
ARHGAP42	AP3D1	FLJ44955	KANSL3	KDM3B	NTM	OAZ1	SLC25A11
ARHGAP44	AP3M2	FLJ45513	KAT2A	KDM4C	NTNG1	OCA2	SLC25A4
ARHGAP5	AP4E1	FNBP4	KATNAL1	KIAA0753	NUDT11	OPCML	SLC29A2
ARHGAP8	AP5B1	FRMD4A	KIAA0146	KIAA0907	NXN	OPRK1	SLC2A1
ARHGEF10L	AP5Z1	FTX	KIAA0556	KIAA0947	NXPH3	OSGEP	SLC36A2
ARHGEF12	APAF1	FW340027	KIAA1143	KIAA1147	OAS2	P2RX4	SLC38A3
ARHGEF16	APBA1	FW340055	KIAA1683	KIAA1211L	OLR1	P2RX7	SLC38A4
ARHGEF19	APBA2	GABARAP	KLC1	KIAA1468	OSBPL3	PAMR1	SLC47A2
ARHGEF3	APBB1	GABRE	KLF13	KIAA1524	OSMR	PAQR5	SLC8A3
ARHGEF5	APH1B	GANAB	KLHL17	KIF1B	OSTF1	PARD3B	SLC9A2
ARHGEF6	APLNR	GBA2	KRT10	KIF1C	PACSIN3	PARP12	SLCO5A1
ARID3B	APMAP	GHRLOS	L3MBTL2	KIN	PALM	PARP16	SLN
ARID4A	APOA1BP	GIGYF2	LAMB1	KLHL29	PAQR8	PARVA	SMA5
ARID4B	APOBEC3D	GJA5	LAMTOR2	KLKB1	PARP14	PBX1	SMARCD3
ARID5B	APOBR	GLG1	LAMTOR5	KLRAP1	PART1	PCED1B-AS1	SMDT1
ARIH1	APOE	GOLGA1	LCAT	KMT2A	PBK	PCSK2	SMPX
ARL1	APOLD1	GOLGA2P5	LCLAT1	KMT2C	PCBP2	PDIA4	SMTNL1
ARL14EP	APPL2	GOLGA8T	LDHB	LARP4B	PCBP4	PDPN	SMTNL2
ARL15	APTX	GOSR1	LEO1	LINC00265	PCDH10	PEG10	SMYD1
ARL17A	AQP9	GOSR2	LGALS3BP	LINC00478	PCDH19	PERP	SPTB
ARL2BP	ARAP3	GPM6A	LINC00493	LINC00610:ENSG00000196559	PCDHGA4	PFN1	SRL
ARL3	ARC	GPR21	LINC00893	LINC00641	PCED1B-AS1:ENSG00000247774	PGM5	STAC3
ARL4A	AREL1	GPR75	LINC00894	LINC00662:ENSG00000261824	PCSK1	PHKA1	STON2
ARL4C	ARF3	GRIN3A	LLPH	LINC00937:ENSG00000226091	PDCD1LG2	PHKG1	STRIP2
ARL4D	ARFGAP1	GSDMB	LMBR1L	LINC00957	PDGFRL	PHLDA1	SVIL
ARL5B	ARFGAP3	GTF2IRD2B	LOC100129361	LINC01117:ENSG00000224577	PDIA3	PI16	SYNPO2L
ARL6IP1	ARFGEF2	GUSBP1	LOC100130950	LINS	PDIA6	PID1	TCAP
ARL6IP5	ARFIP1	GUSBP4	LOC100132247	LLNLR-246C6.1:ENSG00000273218	PDZRN3	PIGT	TCEA3
ARL8A	ARFRP1	GUSBP9	LOC100132832	LMLN	PENK	PIK3AP1	TECRL
ARL8B	ARHGAP1	HARS2	LOC100272216	LMTK3	PGM2	PIK3CG	TLL1
ARMC1	ARHGAP10	HBG1	LOC100499484-C9ORF174	LOC100128288	PHGDH	PIK3R5	TLN1
ARMC10	ARHGAP11B	HCG27	LOC100505738	LOC100128881	PHLDA3	PILRA	TM4SF19
ARMC7	ARHGAP23	HEBP1	LOC100505875	LOC100131564	PI15	PIPOX	TMEM11
ARMC8	ARHGAP24	HECTD4	LOC100506469	LOC100131691	PIGZ	PLA2G15	TMEM132B
ARMC9	ARHGAP26	HEG1	LOC100506472	LOC100132062	PIP4K2A	PLB1	TMEM178B
ARNT	ARHGAP27	HERC2P2	LOC100507217	LOC100133445	PIP4K2B	PLEK2	TMEM38A
ARNTL2	ARHGAP28	HERC2P3	LOC100508120	LOC100134229	PKDCC	PLEKHG1	TMEM52
ARPC4-TTLL3	ARHGAP33	HERC2P9	LOC150776	LOC100134868	PKNOX2	PLP1	TMOD4
ARPC5	ARHGAP35	HIGD1B	LOC153684	LOC100270804	PLA2G2A	PLXDC2	TNNC1
ARPP19	ARHGAP39	HINFP	LOC201651	LOC100271836	PLAT	PMP2	TNNC2
ARRB1	ARHGAP4	HIST1H4B	LOC285033	LOC100289509	PLBD1	PPIC	TNNI1
ARRDC2	ARHGAP6	HIST1H4H	LOC338799	LOC100289511	PLCD3	PPP1CA	TNNI2
ARRDC3	ARHGDIA	HIST2H2BE	LOC388312	LOC100499484	PLCG2	PPP1R12B	TNNT1
ARSD	ARHGEF1	HIST4H4	LOC494150	LOC100506124	PLCXD2	PRKD1	TNNT3
ARSI	ARHGEF10	HKR1	LOC644656	LOC100506714	PLEK	PTAFR	TPI1
ARSJ	ARHGEF15	HMGN5	LOC728431	LOC100506804	PLEKHB2	PTGS1	TPM1
ARSK	ARHGEF17	HNRNPA1	LOC90784	LOC100507424	PLXNC1	PTK2B	TPM3
ASAH1	ARHGEF18	HNRNPA1L2	LOC90834	LOC145474	PMAIP1	PTPLA	TRDN
ASAP1	ARHGEF2	HNRNPD	LOC91450	LOC150381	PNPLA3	PTPN1	TRGV3
ASB1	ARHGEF25	HNRNPUL2	LRRC33	LOC161527	PODN	PTPN6	TRIM25
ASB13	ARHGEF34P	HNRPF	LSM14A	LOC399744	PPAPDC1B	PTPRC	TRIM54
ASB16-AS1	ARHGEF40	HOXD-AS2	LSM14B	LOC441242	PPP2R5D	PTPRJ	TRIM55
ASB6	ARID1A	HOXD4	LSM3	LOC554174	PPT1	PTPRK	TRIM63
ASB7	ARID2	HOXD8	LSM5	LOC642423	PRC1	PURG	TRIM72
ASCC1	ARID5A	HS6ST3	LSM6	LOC645513	PRCP	PVRL4	TRPM6
ASF1A	ARL13B	HSP90AB4P	LTB4R	LOC727896	PRDM16	QDPR	TSPYL1
ASGR1	ARL16	HTATSF1	LYRM1	LOC728407	PRDX4	RAB42	TTC40
ASH1L	ARL2	IAH1	LYRM4	LOC729732	PRELID1	RAB8A	TTN
ASH2L	ARL2-SNX15	ICAM2	LYSMD4	LRIG2	PRIMA1	RAET1G	TULP4
ASIC1	ARL6	IFT122	MAGOH	LRRC4B	PRKX	RASSF10	TXLNB
ASIC3	ARMC5	IFT172	MAK16	LRRC66	PRR5-ARHGAP8	RASSF4	UBE2D4
ASL	ARMCX4	IFT27	MAN2A2	LY75-CD302	PSAP	RBM23	UBE2QL1
ASNSD1	ARMCX5	IGIP	MARCH8	LYST	PSMB8	RBM24	UBFD1
ASPA	ARMCX5-GPRASP2	IK	MAU2	MACF1	PTGIS	RBM47	UNC13C
ASPH	ARMCX6	IKBKB	MCM3AP	MADCAM1	PTPLAD2	RCAN2	UNC45B
ASPN	ARNT2	IL16	MCUR1	MALAT1	PTPRE	RELT	UQCRC1
ASS1	ARNTL	IL3RA	MDC1	MAP3K4	PYGM	RFPL1S	USP13
ASTN2	ARPC4	IMPDH2	MED12	MARK3	QPCT	RFX5	USP6
ASXL2	ARPC5L	INO80C	MEG3	MAT2A	RAB11FIP1	RGMB	USP6NL
ATAD1	ARRDC1	IP6K2	MEG3:ENSG00000214548	MBLAC1	RAB31	RGS6	WI2-87327B8.1:ENSG00000264490
ATAD2	ARSA	IPPK	METTL22	MCM9	RAB32	RIMS1	WIPF3
ATAD3A	ARV1	ITGB3	METTL8	MDP1	RAB39A	RIN2	XIRP1
ATAD3B	ARVCF	ITIH4	METTL9	MED14	RAB5C	RIPK3	XIRP2
ATAD3C	ASAH2B	IWS1	MFAP1	MEIS1	RAB7L1	RNF113A	YBX3
ATF1	ASAP3	JAG1	MMADHC	METTL16	RAP2B	RNF182	YIPF7
ATF2	ASCC2	JX088243	MMGT1	METTL21A	RARRES3	RNF212	ZBED3-AS1
ATF6	ASCC3	KANSL1	MMS19	METTL3	RASL10B	RORC
ATF6B	ASMTL	KAT7	MOCS2	METTL7A	RASL11A	RP1-197B17.3:ENSG00000257433
ATF7IP	ASMTL-AS1	KCNIP4-IT1	MORN2	MFI2-AS1	RASSF2	RP11-117D22.2:ENSG00000230138
ATF7IP2	ASPHD1	KCNQ1OT1	MPC2	MFRP	RBM20	RP11-118B18.1:ENSG00000267659
ATG13	ASPRV1	KCTD7	MRFAP1L1	MGC72080	RCBTB2	RP11-23P13.7:ENSG00000272003
ATG16L2	ASPSCR1	KDM4A	MROH7	mir-223	RDH11	RP11-290F20.3:ENSG00000224397
ATG3	ASRGL1	KHDRBS1	MRPL11	mir-34	RGN	RP11-325F22.2:ENSG00000237513
ATG4B	ASTE1	KIAA0141	MRPL13	MIR17HG	RGS1	RP11-344B5.2:ENSG00000224307
ATG4C	ASUN	KIAA1308	MRPL18	MIR24-2:ENSG00000267519	RGS11	RP11-379B8.1:ENSG00000226453
ATG4D	ATAD5	KIAA1359	MRPL33	MIS18A	RHOJ	RP11-38H17.1:ENSG00000254366
ATG5	ATE1	KIAA1467	MRPL47	MLH1	RHOXF1	RP11-426C22.5:ENSG00000260517
ATG9A	ATF5	KIAA1958	MRPL51	MLLT10	RNASE1	RP11-435B5.3:ENSG00000242569
ATHL1	ATG12	KIAA2026	MRPL52	MORF4L2-AS1	RNASE2	RP11-474O21.5:ENSG00000272482
ATL1	ATG14	KIF3B	MRPL54	MPHOSPH8	RNASE6	RP11-65J21.3:ENSG00000262454
ATL2	ATG2A	KLF11	MRPS18C	MPND	RNF130	RP5-884M6.1:ENSG00000228742
ATL3	ATG4A	KLHDC9	MRPS21	MRI1	RNF144A	RPS6KA1
ATM	ATN1	KRBOX4	MRPS24	MRPL23	RNF165	RTN4
ATMIN	ATOH8	KRT15	MSH5	MRPL46	ROS1	RXRG
ATP10A	ATP13A3	KRTCAP2	MSH5-SAPCD1	MRPS26	RP11-134G8.8:ENSG00000224818	RYR3
ATP11B	ATP1B1	KSR2	MST1R	MSL1	RP11-212I21.2:ENSG00000260135	S100A1
ATP11C	ATP1B2	L3HYPDH	MSTO1	MSL3	RP11-2E17.1:ENSG00000259417	SALL1
ATP13A1	ATP2A3	L3MBTL1	MSTO2P	MTCP1	RP11-709B3.2:ENSG00000261425	SASH3
ATP13A2	ATP2B4	LAMC1	MTVR2	MTMR1	RP11-76I14.1:ENSG00000256637	SATB1
ATP2B1	ATP5A1	LARS2	MUL1	MTMR4	RPN1	SCIMP
ATP2C1	ATP5G2	LEMD3	MYEOV2	MYCN	RPN2	SCN3B
ATP5B	ATP6V0D2	LGALS1	MYL12B	MYSM1	RRAD	SCN8A
ATP5C1	ATP6V1B1	LIG3	MYL6	MZT2B	RUNX1T1	SCRG1
ATP5D	ATP6V1B2	LINC00202-1	NAA20	NAIP	S100A8	SCUBE2
ATP5G1	ATP6V1D	LINC00205:ENSG00000223768	NAA30	NAPB	S100A9	SDS
ATP5G3	ATP6V1G1	LINC00222	NAA40	NAPEPLD	SAMD15	SEC61A1
ATP5SL	ATP6V1H	LINC00260	NABP2	NARS2	SAMHD1	SELPLG
ATP6AP2	ATP8B1	LINC00294	NACA	NCAPD3	SAMSN1	SEMA6A
ATP6V0C	ATP8B4	LINC00472:ENSG00000233237	NADSYN1	NCAPG2	SAT1	SERPINA1
ATP6V0E2	ATR	LINC00476	NAGLU	NCOR1	SCN4A	SFMBT2
ATP6V0E2-AS1	ATRAID	LINC00630	NAP1L1	NDUFA10	SCPEP1	SH3TC2
ATP6V1A	ATRN	LINC00665:ENSG00000232677	NARFL	NEIL2	SCUBE3	SHC4
ATP6V1C1	AUH	LINC00852	NBEAL2	NEK3	SEC11C	SHISA3
ATP6V1E1	AURKA	LINC00865:ENSG00000232229	NBR2	NELFE	SEC14L5	SIGLEC10
ATP6V1G2-DDX39B	AUTS2	LINC00926	NDRG3	NFYA	SEC23B	SIGLEC14
ATP7A	AVEN	LINC00926:ENSG00000247982	NDST2	NHLRC3	SELL	SIGLEC7
ATP8A1	AVPR1A	LINC00954	NDUFA1	NKTR	SENP3-EIF4A1	SIGLEC9
ATP8B3	AVPR2	LINC01155:ENSG00000232593	NDUFA12	NOL7	SERPINA5	SIRPA
ATPAF1	AX746484	LMAN2L	NDUFA2	NOM1	SERPINB1	SIRPB1
ATPIF1	AX746492	LOC100129617	NDUFA3	NOXO1	SERPINB8	SIRPB2
ATRIP	AX746564	LOC100130357	NDUFA4	NPHP3	SFRP1	SIX1
ATRX	AX746638	LOC100130557	NDUFA6	NPHP3-ACAD11	SFT2D2	SLA
ATXN10	AX746640	LOC100131825	NDUFAB1	NR2C2	SGK1	SLC11A1
ATXN2L	AX746671	LOC100132352	NDUFAF2	NSD1	SGK3	SLC14A2
ATXN3	AX746677	LOC100132707	NDUFB1	NSUN6	SHCBP1	SLC16A12
ATXN7L3	AX746683	LOC100132891	NDUFB2	NT5C3B	SHISA6	SLC16A9
ATXN7L3B	AX746699	LOC100190986	NDUFB3	NTN3	SLAMF6	SLC1A2
AURKAIP1	AX746764	LOC100288069	NDUFB4	NUDT16	SLC16A10	SLC20A1
AURKB	AX746771	LOC100289230	NDUFB5	NVL	SLC16A6	SLC22A25
AURKC	AX746823	LOC100505549	NDUFB6	OCLM	SLC25A23	SLC24A3
AX746478	AX746857	LOC100505636	NDUFS5	OCLN	SLC28A3	SLC24A4
AX746487	AX746903	LOC100505876	NDUFS6	OGT	SLC2A3	SLC25A19
AX746522	AX747104	LOC100505912	NEDD8	OR2A1	SLC30A7	SLC29A3
AX746523	AX747164	LOC100506023	NEK7	OTUD3	SLC31A1	SLC2A5
AX746596	AX747175	LOC100506123	NFATC2IP	OXNAD1	SLC38A11	SLC35F1
AX746719	AX747179	LOC100506548	NFKBID	OXT	SLC39A14	SLC36A1
AX746755	AX747182	LOC100506639	NHP2	PABPN1	SLC39A8	SLC37A2
AX746944	AX747191	LOC100506713	NHP2L1	PACRGL	SLC4A7	SLC43A3
AX746991	AX747192	LOC100507117	NLRC5	PALM3	SLC50A1	SLC46A2
AX747003	AX747193	LOC100527964	NLRP1	PAPOLB	SLC6A8	SLC4A8
AX747067	AX747264	LOC149134	NMT1	PARD6G	SLC8A1	SLC6A12
AX747090	AX747269	LOC220729	NOP10	PARP6	SLC9A9	SLC6A15
AX747098	AX747368	LOC254128	NPFF	PCOLCE-AS1	SLCO1C1	SLC6A6
AX747103	AX747372	LOC283922	NPM1	PCSK1N	SLFN11	SLC7A7
AX747167	AX747383	LOC286367	NRF1	PDAP1	SMAD1	SLC9A7P1
AX747178	AX747405	LOC286437	NSA2	PDCL3P4	SNCG	SLCO2B1
AX747187	AX747507	LOC339803	NSUN5P2	PDF	SNTA1	SLITRK2
AX747189	AX747521	LOC339874	NUP188	PGBD1	SNTG2	SMAD9
AX747207	AX747586	LOC375295	NUP214	PHPT1	SNX2	SMCO4
AX747333	AX747648	LOC388692	NUTF2	PIANP	SNX24	SND1
AX747401	AX747684	LOC399715	NXF1	PIGM	SORL1	SNX30
AX747516	AX747706	LOC401134	NXF3	PIK3R4	SOX13	SOAT1
AX747537	AX747730	LOC401320	OCIAD2	PINK1	SP140	SOWAHA
AX747544	AX747757	LOC440354	OGFOD2	PITRM1	SPOCK1	SP110
AX747755	AX747766	LOC440434	OGN	PLEKHA4	SPP1	SPAG5
AX747756	AX747795	LOC441455	ORAOV1	PLEKHM3	SPRY1	SPATA12
AX747775	AX747806	LOC613037	OSBPL2	PLGLB2	SPRY2	SPINT2
AX747793	AX747809	LOC642778	OST4	PMS2P5	SPTLC2	SPTBN1
AX747798	AX747826	LOC644172	OXLD1	PNISR	SQRDL	SQLE
AX747817	AX747833	LOC646329	PANK4	POGZ	SRCRB4D	SSTR1
AX747913	AX747844	LOC727751	PARL	POLE4	SRGN	ST14
AX747945	AX747851	LOC728613	PASK	POLR2J2	SRPX	ST6GALNAC1
AX748052	AX747853	LOC728989	PCDHB15	POP7	ST18	STAC
AX748195	AX748230	LOC729603	PCDHGA10	PPP2R1B	ST3GAL3	STARD5
AX748210	AX748273	LOC731275	PCDHGA11	PPP6R3	ST8SIA4	STEAP3
AX748261	AX748287	LPAR1	PCDHGA12	PRDM8	STAT5B	STK16
AX748267	AX748291	LRAT	PCDHGA5	PRIM2	STBD1	SYDE2
AX748285	AX748308	LRRC14B	PCDHGA7	PRKDC	STIM1	SYK
AX748385	AX748371	LRRC37A	PCDHGC4	PRPF3	STK32B	SYNGR2
AZIN1	AX748388	LRRC37A2	PCDHGC5	PRPF8	STK4	SYNM
B3GALNT1	AX748395	LRRC37A3	PCGF3	PRR14L	STXBP1	SYNPO2
B3GALT1	AX748411	LRRC37A4P	PDCL3	PSMD6-AS2	STXBP6	TAGAP
B3GALT4	AX748417	LRRC37B	PFDN4	PTBP2	SYBU	TANC2
B3GALTL	AXIN1	LRRC4C	PFDN6	PTCD2	SYCE1	TAP1
B3GAT3	AXL	LRRC57	PGRMC2	PTCD3	SYNPO	TBL1Y
B3GNT1	AY070437	LRTOMT	PGS1	PTPN21	SYT11	TBX15
B3GNT7	AY940074	LSM2	PHF8	PTRF	TACC2	TBXAS1
B3GNT8	AZI1	LSM7	PI4KA	QRICH1	TAGLN	TCN2
B4GALNT1	B2M	LUC7L3	PI4KAP2	RAB13	TBC1D8	TCTN1
B4GALNT3	B3GALNT2	LY6G5B	PI4KB	RAD51B	TBX3	TDRD5
B4GALT1	B3GALT6	LYAR	PIAS3	RAPGEF2	TDRD9	TFCP2L1
B4GALT2	B3GNT2	MAATS1	PIGG	RBM39	TEAD3	TGFBI
B4GALT6	B3GNT5	MAGT1	PIGL	RBM6	TENM2	TIMP1
B4GALT7	B3GNT9	MALAT1:ENSG00000251562	PIGO	RCOR1	TFEC	TLE1
B9D1	B4GALNT4	MANEAL	PIGX	REEP2	TGFA	TLR2
BABAM1	BACE1	MAP4K4	PILRB	RFX3	THBS1	TMED3
BACH1	BACE2	MAP7D2	PIN4	RGPD5	THRA	TMEM147
BAG4	BACH2	MARS	PITPNA-AS1	RGPD8	THSD1	TMEM159
BAG5	BAD	MBL1P	PLA2G6	RIC3	TIMD4	TMEM176A
BAK1	BAG2	MDN1	PLEKHH1	RILPL2	TLE2	TMEM176B
BANF1	BAG3	ME3	PLEKHM1P	RIPK1	TLR1	TMEM178A
BANP	BAG6	MED18	PMPCA	RNF148	TLR5	TMEM179B
BAP1	BAHCC1	MED27	PNRC2	RNF34	TLR7	TMEM2
BARX1	BAHD1	MEG8:ENSG00000258399	POF1B	RNFT1	TLR8	TMEM206
BATF2	BAI1	MESDC2	POLE	RNPC3	TM2D2	TMEM208
BATF3	BAI2	METAP1D	POLE3	RP11-1109F11.3:ENSG00000271327	TM9SF2	TMEM217
BAX	BAI3	METAP2	POLG2	RP11-141B14.1:ENSG00000270019	TMEFF2	TMEM233
BAZ1B	BAIAP2	METTL17	POLM	RP11-156P1.3:ENSG00000262879	TMEM132E	TMEM35
BAZ2B	BAIAP2-AS1:ENSG00000226137	METTL20	POLR2A	RP11-159D12.2:ENSG00000264112	TMEM163	TMEM51
BBIP1	BAIAP2L1	MEX3C	POLR2I	RP11-15H20.6:ENSG00000213971	TMEM243	TMEM86A
BBOX1	BAIAP2L2	MIF	POLR2J	RP11-181G12.5:ENSG00000243558	TMEM52B	TNF
BBS10	BAIAP3	MINOS1	POLR2K	RP11-212P7.2:ENSG00000273270	TMEM59	TNFAIP8L2
BBS12	BANK1	MINOS1P1	POLR3GL	RP11-214C8.2:ENSG00000264954	TMEM74	TNFAIP8L2-SCNM1
BBX	BARD1	MIPEP	POM121L9P	RP11-274B21.10:ENSG00000271553	TNFSF13B	TNFRSF10C
BC005927	BAZ1A	mir-29b-2	POMGNT1	RP11-304L19.5:ENSG00000260260	TNFSF15	TNFRSF11A
BC009467	BBC3	MIR22HG:ENSG00000186594	POMP	RP11-320P7.1:ENSG00000257613	TNFSF8	TNFSF13
BC013599	BBS1	MKNK1	POU5F2	RP11-332H14.2:ENSG00000272994	TPM2	TNIP3
BC013821	BBS5	MKS1	PPA1	RP11-344N10.5:ENSG00000272630	TPRG1L	TPP1
BC015342	BBS7	MLC1	PPCDC	RP11-346C20.3:ENSG00000271009	TREM1	TRAFD1
BC016035	BBS9	MMP7	PPCS	RP11-359J14.2:ENSG00000256973	TREML3P	TREM2
BC017255	BC000869	MMP8	PPP1R3E	RP11-434B12.1:ENSG00000260837	TRIP10	TREML1
BC017818	BC005081	MOK	PPP2R3C	RP11-441O15.3:ENSG00000224934	TRMT2B	TRIM14
BC017971	BC007880	MPI	PPT2	RP11-452H21.4:ENSG00000251323	TRPV3	TRIM21
BC018887	BC009321	MPPE1	PPT2-EGFL8	RP11-47A8.5:ENSG00000272933	TSC22D3	TRIM58
BC019672	BC010186	MPZL1	PRDM15	RP11-498C9.15:ENSG00000263731	TUBA1B	TRPV2
BC022047	BC012193	MRPL24	PRMT7	RP11-508N22.12:ENSG00000272983	TUBA1C	TSC22D1
BC023516	BC014180	MRPS25	PRPF38A	RP11-522B15.3:ENSG00000259275	TWIST2	TXNDC15
BC024173	BC017398	MRPS5	PSEN2	RP11-574K11.29:ENSG00000272140	TXNDC12	TYROBP
BC024682	BC020644	MRPS6	PSMA2	RP11-61J19.4:ENSG00000260805	TXNDC5	UBASH3B
BC029038	BC022313	MSI2	PSMA6	RP11-727A23.11:ENSG00000269939	USF1	UG0898H09
BC029787	BC022568	MT1A	PSMC3	RP11-819C21.1:ENSG00000261098	VEGFB	UNC13B
BC030591	BC023568	MT1M	PSMD10	RP11-84A19.4:ENSG00000269967	VMP1	VAMP8
BC031638	BC026240	MT1X	PSMG2	RP11-863P13.5:ENSG00000261193	VSIG4	VAT1L
BC033061	BC028022	MTOR	PTGDR	RP11-909M7.3:ENSG00000271417	WBSCR17	VAV1
BC033164	BC029473	MUC16	PTGES3	RP3-395M20.12:ENSG00000272449	WNK2	VEGFC
BC033528	BC029534	MXRA7	PTMA	RP4-535B20.1:ENSG00000231485	WNT11	VKORC1
BC034268	BC031864	MYCBPAP	PTPN11	RP4-535B20.4:ENSG00000272506	WSCD1	VSIG10
BC036594	BC032415	MYO19	PTRHD1	RP5-1057J7.6:ENSG00000261326	ZBTB16	WASF3
BC038570	BC033281	N4BP1	PVR	RP5-902P8.12:ENSG00000260179	ZBTB20	WDFY4
BC039168	BC033739	N4BP2L2-IT2	PYURF	RP5-935K16.1:ENSG00000270081	ZCCHC6	WDR1
BC039424	BC034319	NASP	QRICH2	RP6-99M1.2:ENSG00000270069	ZDHHC20	WTAPP1
BC039452	BC034623	NBPF10	RAB40AL	RPAIN	ZHX3	XKR4
BC039455	BC034827	NBPF12	RAB4A	RPS18P9	ZKSCAN2	ZC3H12D
BC040327	BC035067	NBPF15	RAB6A	RPS9	ZNF462	ZDHHC7
BC040735	BC035125	NCL	RABL2A	RRN3P1	ZNF536	ZNF532
BC041025	BC035465	NCMAP	RABL5	RRS1	ZNF541	ZNF704
BC043188	BC035647	NDST3	RALB	RTTN	ZNF804A	ZWINT
BC043540	BC036055	NDUFA11	RALGDS	RUFY3	ZNF853
BC043580	BC036382	NDUFC1	RAN	RUSC2
BC045578	BC037321	NEAT1:ENSG00000245532	RAPGEFL1	S100PBP
BC045731	BC038210	NENF	RARS	SAYSD1
BC045779	BC038574	NET1	RASSF8	SCARNA22
BC047513	BC039122	NEU3	RBBP9	SCARNA9
BC047605	BC039319	NFRKB	RBFA	SENP5
BC048998	BC039500	NKAPP1	RBM14-RBM4	SEPT7P2
BC050399	BC039516	NME2	RBM3	SERTAD4-AS1
BC052241	BC040577	NONO	RBM33	SETX
BC062753	BC040894	NPCEDRG	RBM34	SFPQ
BC063675	BC040901	NPIPL3	RBMXL1	SH3BP5
BC064400	BC041030	NR2F2-AS1	RBX1	SH3BP5-AS1
BC067230	BC041623	NSRP1	RCE1	SH3GL1P2
BC067244	BC041646	NTS	RECQL5	SHB
BC069047	BC041964	NUDT10	RMND1	SHPRH
BC070371	BC042070	NUDT3	RNF11	SLC11A2
BC071797	BC043227	NUP85	RNF20	SLC15A2
BC078172	BC043400	OGDH	RNF7	SLC16A11
BC080605	BC043519	OVGP1	RP11-34P13.13:ENSG00000241860	SLC22A15
BC082979	BC043620	PA2G4	RP11-497H17.1:ENSG00000262663	SLC25A13
BC096759	BC044305	PA2G4P4	RP11-572O17.1:ENSG00000270195	SLC25A27
BC112004	BC044596	PABPC1	RP11-757G1.6:ENSG00000250508	SLC33A1
BC132841	BC045560	PABPC1L	RP11-834C11.10:ENSG00000257534	SLC35B3
BCAP29	BC045725	PALLD	RP3-449M8.6:ENSG00000259005	SLC35D1
BCAR3	BC045757	PAN2	RP4-813F11.4:ENSG00000273081	SLC46A3
BCAS2	BC045769	PAXBP1-AS1	RPA3	SLC5A9
BCAT1	BC047074	PCBD1	RPGR	SLTM
BCAT2	BC047364	PCBP1-AS1	RPL10	SMG1
BCKDHB	BC047484	PCDHGA8	RPL10A	SMG1P1
BCKDK	BC053669	PCDHGA9	RPL11	SMG7-AS1
BCL2L1	BC053679	PCDHGB2	RPL12	SMIM5
BCL2L12	BC053935	PCDHGB3	RPL14	SNHG1
BCL6B	BC054514	PCDHGB8P	RPL15	SNHG9:ENSG00000255198
BCL7B	BC061919	PCTP	RPL17	SNORA33
BCLAF1	BC062737	PCYOX1L	RPL19	SNORA35
BDH2	BC062763	PCYT1B	RPL21	SNORA38B
BDNF-AS	BC063132	PDCD7	RPL22	SNORA4
BDP1	BC067268	PDE1C	RPL23	SNORA54
BEND3	BC067907	PDE3A	RPL23A	SNORA72
BEND7	BC069004	PDPR	RPL24	SNORA9
BET1L	BC069782	PDSS2	RPL26	SNRNP35
BEX4	BC069804	PDXDC2P	RPL27	SNX14
BHLHB9	BC070247	PEA15	RPL27A	SNX25
BICD2	BC070391	PEF1	RPL29	SOGA3
BIN3	BC071770	PET100	RPL30	SPACA6P-AS:ENSG00000269959
BIRC2	BC073780	PET112	RPL31	SPACA6P:ENSG00000182310
BIRC3	BC087859	PF4	RPL32P3	SPAG9
BIVM-ERCC5	BC090058	PFDN5	RPL34	SPATA5L1
BLOC1S1	BC093903	PHAX	RPL35	SPATA6L
BLOC1S2	BC094703	PHB2	RPL35A	SPDYA
BLOC1S5	BC094873	PHKA2	RPL36A	SPDYE2B
BLOC1S6	BC101287	PHLPP2	RPL36AL	SPEF2
BLZF1	BC107108	PIGU	RPL37	SPG11
BMP8B	BC107568	PIGV	RPL39	SPICE1
BMPR1A	BC113726	PIK3C2G	RPL4	SPIN3
BMPR2	BC126153	PIK3IP1	RPL41	SPRTN
BMX	BC126901	PISD	RPL5	SREK1
BNC2	BC131773	PLA2G4C	RPL6	SRSF11
BNIP2	BC132896	PLAGL1	RPL7	SRSF2
BNIP3L	BC132949	PLP2	RPL7A	SRSF5
BOD1	BC133018	PMS2L14	RPL9	SS18L1
BOD1L1	BC140723	PMS2L2	RPLP0	SSBP3
BOLA1	BC150535	PNMA2	RPS10	ST3GAL5
BPGM	BCAM	PNRC1	RPS11	ST7-OT4
BPHL	BCAR1	POLA2	RPS12	STAG3L4
BPTF	BCAS4	POLN	RPS13	STAMBP
BRAF	BCDIN3D	POLR1D	RPS14	SUPT7L
BRAP	BCL10	PPBP	RPS15A	SYNE3
BRCA1	BCL2A1	PPFIBP1	RPS17L	TAF1
BRCC3	BCL2L11	PPIE	RPS18	TAF3
BRD2	BCL2L15	PPIEL	RPS20	TARBP1
BRD7	BCL2L2	PPIP5K1	RPS21	TAS2R13
BRD9	BCL3	PPM1E	RPS23	TAS2R14
BRF2	BCL7C	PPP4R1L	RPS24	TAS2R19
BRI3	BCL9L	PRDM10	RPS25	TAS2R20
BRI3BP	BCO2	PRDM4	RPS26	TAS2R30
BRICD5	BCORL1	PROK1	RPS27	TAS2R31
BRIX1	BCR	PRRT3-AS1	RPS27A	TAS2R5
BRMS1	BD495725	PSMC3IP	RPS27L	TAS2R50
BROX	BEAN1	PSMG1	RPS29	TAX1BP3
BRPF1	BECN1	PSPC1	RPS3	TBC1D19
BRWD3	BEGAIN	PTCHD3P1	RPS3A	TBP
BSG	BEND4	PTCHD4	RPS4X	TBRG1
BTBD1	BEND5	PURA	RPS5	TBX2
BTBD10	BET1	PVT1	RPS6	TCERG1
BTBD11	BFAR	QARS	RPS7	TCTEX1D4
BTBD19	BFSP1	RAD51	RPS8	TENM1
BTD	BGLAP	RAD51-AS1	RPSA	TEX41
BTF3L4	BGN	RAD52	RPSAP58	TGFB3
BTG1	BHLHE40	RAE1	RSL24D1	THADA
BTG3	BICC1	RAI14	RWDD1	THOC1
BTRC	BICD1	RALBP1	S100A6	TIGD1
BUB3	BIN1	RALGAPA2	SAV1	TIPARP-AS1
BX537909	BIRC6	RALGPS1	SBP1	TMEM151B
BX647249	BIRC7	RASA1	SCCPDH	TMEM160
BX647356	BIVM	RASSF3	SCFD2	TMEM194A
BX648073	BLID	RBM14	SDK1	TMEM260
BX648489	BLM	RBM15	SEC11A	TMEM39A
BX648496	BLMH	RBM4B	SEC61B	TMTC4
BX648763	BLOC1S1-RDH5	RBM8A	SEC61G	TNFRSF6B
BX648939	BLOC1S3	RBMX2	SELK	TNRC6A
BYSL	BLOC1S4	REXO1L1	SERBP1	TNRC6B
BZW1	BLVRA	REXO2	SERF2-C15ORF63	TOP1P1
BZW2	BMP1	RFT1	SET	TP53INP2
C10orf118	BMP2	RHD	SETD7	TPTE2P5
C10orf131	BMP4	RNF125	SF3B14	TRAF5
C10orf2	BMP6	RNF138P1	SFR1	TRAPPC3
C10orf32	BMP7	RNF17	SFSWAP	TRIM38
C10orf68	BMP8A	RNF213	SGK196	TRMT11
C11orf1	BMS1	RNF32	SGTB	TSC1
C11orf21	BMS1P4	RNU11	SIDT2	TSHZ2
C11orf24	BMS1P6	RP1-224A6.9:ENSG00000271840	SIK3	TSR2
C11orf30	BNIP1	RP1-249H1.4:ENSG00000227502	SKA2	TSTD2
C11orf49	BOC	RP1-90L6.2:ENSG00000223704	SKP1	TTC14
C11orf54	BOK	RP11-138A9.1:ENSG00000271204	SLC22A16	TTC17
C11orf57	BOLA2	RP11-141M1.1:ENSG00000227911	SLC25A35	TTC18
C11orf63	BOP1	RP11-206L10.9:ENSG00000237491	SLC35B2	TTC21B
C11orf73	BORA	RP11-211N8.2:ENSG00000226007	SLC38A7	TTF2
C11orf84	BPNT1	RP11-254F7.2:ENSG00000260077	SLC5A6	TTI1
C12orf10	BRAT1	RP11-288H12.4:ENSG00000270949	SLIRP	TTLL11
C12orf23	BRCA2	RP11-2A4.4:ENSG00000261146	SMIM11	TTN-AS1
C12orf29	BRD1	RP11-326I11.3:ENSG00000271646	SMIM12	TUBGCP5
C12orf4	BRD3	RP11-379B18.5:ENSG00000241288	SMIM19	TUG1
C12orf43	BRD4	RP11-392O17.1:ENSG00000228536	SMIM20	TUSC1
C12orf44	BRE	RP11-403B2.6:ENSG00000259383	SMIM4	TYW1
C12orf45	BRF1	RP11-431N15.2:ENSG00000230105	SMNDC1	U2AF1
C12orf52	BRIP1	RP11-439E19.9:ENSG00000260698	SMS	UBOX5
C12orf66	BRPF3	RP11-444D3.1:ENSG00000255864	SMUG1	UBR3
C14orf28	BRSK1	RP11-448A19.1:ENSG00000273329	SNF8	UBXN1
C14orf39	BRWD1	RP11-468H14.2:ENSG00000249258	SNHG17	UCK1
C14orf64	BSN	RP11-473M20.9:ENSG00000262370	SNHG6	UCKL1-AS1
C14orf79	BST1	RP11-480A16.1:ENSG00000260261	SNHG8:ENSG00000269893	UGGT1
C14orf93	BTBD2	RP11-488C13.5:ENSG00000258301	SNORA43	UHRF2
C15orf39	BTBD3	RP11-536O18.1:ENSG00000226197	SNORA52	ULK4
C15orf52	BTBD7	RP5-1086K13.1:ENSG00000224950	SNORA6	UNC5A
C15orf57	BTBD8	RP5-837J1.4:ENSG00000267457	SNORD116-2	UNQ6501
C15orf59	BTBD9	RPA4	SNRPB2	UQCC
C16orf13	BTG2	RPL13	SNRPC	USHBP1
C16orf46	BUD13	RPL13A	SNRPD2	USP49
C16orf52	BVES-AS1	RPL18	SNRPE	VHL
C16orf80	BX248778	RPL18A	SNRPF	VPS11
C16orf86	BX322557.10:ENSG00000215447	RPL21P44	SNRPG	VPS13B
C16orf87	BX537481	RPL23AP32	SNX3	VPS13D
C16orf91	BX538254	RPL28	SNX7	VPS8
C16orf93	BX640700	RPL32	SOCS4	VSIG8
C17orf51	BX647608	RPL36	SOD1	WDR33
C17orf53	BX648270	RPL37A	SPPL3	WDR52
C17orf58	BX648855	RPL38	SRP14	WFIKKN1
C17orf62	BZRAP1	RPL7L1	SRP9	WSB1
C17orf80	C10orf10	RPL8	SRPR	WWC2-AS2
C18orf25	C10orf112	RPS14P3	SRRM2	YBEY
C18orf32	C10orf12	RPS15	SRRM2-AS1	YY2
C19orf24	C10orf32-AS3MT	RPS16	SRSF8	ZBED5
C19orf25	C10orf54	RPS16P5	SSBP1	ZBTB18
C19orf31	C10orf88	RPS19	SSR3	ZBTB25
C19orf38	C11orf35	RPS2	ST13	ZBTB37
C19orf47	C11orf68	RPS28	STAG3L2	ZBTB39
C19orf48	C11orf71	RRN3P2	STOML2	ZBTB47
C19orf54	C11orf74	RSL1D1	STRAP	ZCCHC24
C19orf57	C11orf82	RSPO1	STRC	ZFYVE20
C1D	C11orf83	RTFDC1	STRIP1	ZIK1
C1GALT1	C11orf87	RUNDC1	STX16	ZMAT1
C1orf101	C11orf92	RYR2	SUGP2	ZNF10
C1orf112	C11orf96	S100A13	SUMO1	ZNF117
C1orf127	C12orf5	SAMD4A	SUMO2	ZNF132
C1orf159	C12orf57	SAP18	SUMO3	ZNF17
C1orf167	C12orf63	SAP30L	SUPT4H1	ZNF195
C1orf186	C12orf65	SART3	SURF4	ZNF211
C1orf233	C12orf68	SCARNA12	SWAP70	ZNF224
C1orf27	C12orf73	SCARNA16	SYAP1	ZNF248
C1orf43	C12orf76	SDHAP1	SYNJ2BP	ZNF256
C1orf50	C14orf132	SDHAP3	SZT2	ZNF26
C1orf56	C14orf142	SEC14L1P1	TAF10	ZNF266
C20orf203:ENSG00000198547	C14orf80	SEC16B	TAF13	ZNF318
C21orf33	C15orf38	SEC24C	TANGO2	ZNF337
C21orf67	C15orf41	SEC31B	TATDN1	ZNF33BP1
C21orf91	C15orf62	SECISBP2	TBC1D20	ZNF354B
C22orf29	C16orf45	SELM	TBC1D2B	ZNF396
C2CD2L	C16orf55	SERINC5	TBCA	ZNF41
C2CD5	C16orf58	SERPINB6	TBCEL	ZNF432
C2orf27A	C16orf62	SERTAD4	TCEAL7	ZNF44
C2orf43	C16orf89	SETD5	TCEAL8	ZNF443
C2orf49	C17orf107	SETD5-AS1	TCEANC2	ZNF449
C3orf17	C17orf59	SETD8	TCEB1	ZNF460
C3orf18	C17orf61-PLSCR3	SF3B5	TCP1	ZNF491
C3orf33	C17orf65	SFMBT1	TDP2	ZNF493
C3orf36	C17orf70	SHD	TEP1	ZNF519
C3orf38	C17orf72	SHFM1	TEX264	ZNF528
C3orf55	C17orf82	SHROOM4	TGFBRAP1	ZNF543
C3orf62	C17orf89	SLC22A4	THG1L	ZNF549
C4orf27	C17orf96	SLC22A5	THTPA	ZNF559
C4orf42	C17orf97	SLC23A2	TIMM10	ZNF568
C4orf46	C18orf21	SLC25A15	TIMM8B	ZNF578
C5	C18orf23	SLC25A2	TIRAP	ZNF586
C5orf22	C18orf8	SLC25A37	TLDC1	ZNF594
C5orf24	C19orf26	SLC26A6	TM9SF4	ZNF678
C5orf28	C19orf44	SLC38A6	TMA7	ZNF721
C5orf51	C19orf52	SLC47A1	TMEM106C	ZNF75A
C5orf55	C19orf55	SLC4A5	TMEM110	ZNF75D
C6orf1	C19orf60	SLC5A4	TMEM127	ZNF773
C6orf195	C19orf66	SLC6A16	TMEM143	ZNF808
C6orf211	C19orf68	SLED1	TMEM14A	ZNF81
C6orf226	C1GALT1C1	SLX1A	TMEM185A	ZNF818P
C6orf57	C1orf131	SMA4	TMEM230	ZNF879
C6orf62	C1orf213	SMAGP	TMEM234	ZNRD1-AS1
C6orf89	C1orf216	SMARCC1	TMEM237	ZNRF2P1
C7orf25	C1orf226	SMARCD1	TMEM256	ZSCAN12
C7orf31	C1orf35	SMCR8	TMEM258	ZSCAN26
C7orf43	C1orf52	SMG7	TMEM63A
C7orf49	C1orf86	SMIM10	TMUB2
C7orf73	C1orf95	SMYD4	TNFRSF21
C8orf33	C1QBP	SND1-IT1	TOMM5
C8orf4	C1QTNF1	SNHG15	TOMM6
C8orf48	C1QTNF2	SNHG5	TOPORS-AS1
C8orf58	C1QTNF4	SNHG8	TP53TG1
C8orf76	C1QTNF8	SNORA12	TPCN1
C9orf106	C1S	SNORA37	TPM3P9
C9orf123	C20orf112	SNORA44	TPRKB
C9orf139	C20orf196	SNORD10	TPT1
C9orf16	C20orf24	SNORD116-20	TRAPPC9
C9orf3	C20orf26	SNORD3A:ENSG00000263934	TRERF1
C9orf37	C20orf27	SNRK-AS1	TRIM39
C9orf41	C21orf2	SNRNP200	TRIM52
C9orf64	C21orf58	SNURF-SNRPN	TRMT44
C9orf89	C22orf34	SNX19	TRO
C9orf91	C2CD3	SNX29P1	TRPV1
C9orf96	C2orf42	SPAG8	TSPAN14
CABLES2	C2orf44	SPHKAP	TTC31
CABP4	C2orf47	SPIN4	TTLL3
CACNA1D	C2orf76	SPINK1	TTLL4
CACNA1F	C2orf81	SPRYD4	TYRO3P
CACNA2D1	C2orf88	SRA1	UBA52
CACNB1	C3	ST3GAL1	UBA7
CACNB3	C3orf35	ST8SIA3	UBE2D2
CACNB4	C3orf52	STARD9	UBE2D3
CACYBP	C3orf58	STAU1	UBE2E1
CAD	C4A	STK36	UBE2L3
CADM4	C4B_2	STMN2	UBE2Q2
CADPS2	C4orf21	SUN1	UBL3
CALCOCO2	C4orf29	SUOX	UBL5
CALCRL	C4orf33	SURF1	UBP1
CALM1	C4orf47	SYF2	UFC1
CALM2	C5orf15	TAF12	UFM1
CALM3	C5orf25	TAF15	UNC5CL
CALU	C5orf30	TAMM41	UNQ2790
CAMK2A	C5orf34	TAPT1-AS1	UQCR10
CAMK2D	C5orf63	TAS2R4	UQCRB
CAMSAP2	C6orf120	TBC1D3	UQCRH
CAND1	C6orf132	TBC1D3G	UQCRHL
CANT1	C6orf136	TBC1D7	UQCRQ
CANX	C6orf141	TBX19	URB1
CAPN1	C6orf47	TCEAL2	USMG5
CAPN7	C7orf10	TCEAL4	USP39
CAPRIN1	C7orf26	TCEB2	USP5
CAPS	C7orf50	TCF20	VAMP1
CAPZA1	C7orf55-LUC7L2	TCFL5	VAMP7
CAPZA2	C7orf60	TCP11L1	VENTX
CARD14	C7orf63	TECTA	VILL
CARD16	C8orf15	TERF1	VPS16
CARD9	C8orf37	TERT	VPS29
CARKD	C8orf82	TFDP1	VRK3
CARM1	C9orf102	THNSL2	VTI1B
CARNS1	C9orf114	THOC5	WASH1
CARS2	C9orf142	TIAF1	WDFY3-AS2
CASD1	C9orf153	TIMM23B	WDR27
CASK	C9orf172	TIMM8A	WDR43
CASP1	C9orf69	TMED10P1	WDR59
CASP6	C9orf72	TMED4	WDR85
CASP7	C9orf9	TMEM177	WDR91
CASP8AP2	CA13	TMEM185B	XPC
CAST	CA2	TMEM37	YBX1
CAT	CA5BP1	TMEM41A	YWHAE
CAV1	CA9	TMEM42	YY1
CBL	CAAP1	TMEM51-AS1	ZBED4
CBLL1	CABC1	TMEM72-AS1	ZBTB10
CBLN3	CABIN1	TMPO-AS1	ZC3H10
CBR1	CABLES1	TNFRSF10D	ZCRB1
CBWD1	CACFD1	TOMM22	ZFAND1
CBWD6	CACNA1A	TOMM7	ZFAS1
CBX5	CACNA1B	TP53TG3D	ZFP91
CBX8	CACNA1C	TRAF3IP1	ZFYVE26
CC2D2A	CACNA1G	TRAIP	ZFYVE27
CCBL1	CACNA1H	TRAK2	ZMAT2
CCBL2	CACNA2D2	TRAPPC10	ZMIZ1-AS1
CCDC101	CACNA2D3	TRAPPC2L	ZNF174
CCDC107	CACTIN	TRAPPC5	ZNF275
CCDC110	CACTIN-AS1	TRIM44	ZNF321P
CCDC117	CACUL1	TRIM66	ZNF470
CCDC12	CAHM	TRMT112	ZNF501
CCDC121	CALCR	TRPC4AP	ZNF592
CCDC122	CALD1	TRRAP	ZNF664
CCDC126	CALHM2	TSIX	ZNF76
CCDC127	CAMK1	TSNAX-DISC1	ZNF767
CCDC13	CAMKK1	TTC21A	ZNF8
CCDC130	CAMKK2	TYW1B	ZNF839
CCDC132	CAMKMT	U2AF1L4	ZNHIT6
CCDC134	CAMSAP1	U50535	ZSCAN25
CCDC136	CAMTA1	UBE2R2
CCDC137	CAMTA2	UBE2V1
CCDC138	CAPN10	UBIAD1
CCDC142	CAPN12	UBL7-AS1
CCDC146	CAPN5	UBQLN3
CCDC15	CAPN6	UBR4
CCDC167	CARD10	UBXN2A
CCDC17	CARD8	UCP3
CCDC176	CASC2	UNQ2560
CCDC178	CASC3	UQCR11
CCDC18	CASKIN2	USP4
CCDC181	CASP12	USP40
CCDC22	CASP3	UTP14A
CCDC24	CASP9	UTP3
CCDC28A	CATSPER2	UXT
CCDC28B	CBFA2T2	VPS39
CCDC39	CBFA2T3	VPS41
CCDC47	CBR3	VTI1A
CCDC50	CBR3-AS1	WASH5P
CCDC51	CBS	WDFY2
CCDC53	CBWD2	WDR25
CCDC58	CBWD3	WDR37
CCDC59	CBX2	WDR73
CCDC6	CBX4	WDR77
CCDC68	CBX6	WDR83OS
CCDC74A	CBX7	WNT2B
CCDC77	CBY1	WWTR1
CCDC82	CC2D1A	XPNPEP1
CCDC91	CC2D1B	XYLB
CCL8	CC2D2B	ZBTB40
CCM2	CCDC102A	ZBTB43
CCNC	CCDC106	ZBTB49
CCND3	CCDC111	ZBTB5
CCNF	CCDC112	ZC3H13
CCNJL	CCDC120	ZDHHC3
CCNO	CCDC124	ZDHHC5
CCNT1	CCDC141	ZEB1
CCNYL1	CCDC144B	ZFAT
CCP110	CCDC144CP	ZHX1-C8ORF76
CCPG1	CCDC147	ZKSCAN3
CCRL1	CCDC149	ZKSCAN5
CCSER1	CCDC150	ZMYND8
CCSER2	CCDC154	ZNF133
CCT2	CCDC158	ZNF18
CCT6B	CCDC159	ZNF202
CCT7	CCDC170	ZNF251
CCZ1	CCDC19	ZNF252P-AS1
CD109	CCDC40	ZNF274
CD151	CCDC43	ZNF333
CD200	CCDC57	ZNF343
CD209	CCDC61	ZNF37BP
CD276	CCDC62	ZNF407
CD2AP	CCDC66	ZNF419
CD2BP2	CCDC7	ZNF486
CD300LB	CCDC71L	ZNF550
CD302	CCDC78	ZNF554
CD3EAP	CCDC8	ZNF558
CD40	CCDC81	ZNF559-ZNF177
CD44	CCDC85B	ZNF577
CD47	CCDC85C	ZNF589
CD55	CCDC86	ZNF619
CD59	CCDC88B	ZNF623
CD63	CCDC88C	ZNF658B
CD69	CCDC9	ZNF662
CD70	CCDC92	ZNF671
CD9	CCDC94	ZNF701
CD99	CCDC97	ZNF708
CDADC1	CCHCR1	ZNF713
CDC123	CCKAR	ZNF718
CDC14B	CCL13	ZNF732
CDC27	CCL16	ZNF77
CDC40	CCL21	ZNF772
CDC42	CCM2L	ZNF778
CDC42BPA	CCNA2	ZNF850
CDC42EP3	CCNB1	ZNRD1
CDC42SE2	CCNB3	ZSCAN21
CDC5L	CCND1	ZSCAN30
CDC73	CCNDBP1	ZXDC
CDCA3	CCNE1	ZZEF1
CDCA4	CCNH
CDCA5	CCNJ
CDH15	CCNT2
CDH19	CCNY
CDH3	CCR10
CDH6	CCR6
CDHR4	CCRN4L
CDK10	CCS
CDK13	CCSAP
CDK15	CCT3
CDK16	CCT5
CDK17	CCT6P1
CDK18	CCZ1B
CDK19	CD164
CDK2AP2	CD177
CDK6	CD226
CDK7	CD248
CDK9	CD274
CDKAL1	CD320
CDKN1A	CD38
CDKN2A	CD46
CDKN2D	CD52
CDNF	CD58
CDPF1	CD80
CDRT4	CD81
CDT1	CD82
CDV3	CD83
CDYL2	CD93
CEACAM19	CD99L2
CEBPG	CDA
CEBPZ	CDAN1
CECR5	CDC14A
CECR6	CDC23
CECR7	CDC25B
CELF2	CDC34
CELSR3	CDC37
CENPE	CDC37L1
CENPH	CDC42BPB
CENPI	CDC42BPG
CENPJ	CDC42EP1
CENPM	CDC42EP2
CENPP	CDC42EP4
CENPQ	CDC42EP5
CENPW	CDC42SE1
CEP112	CDC7
CEP120	CDH23
CEP290	CDH24
CEP350	CDH26
CEP41	CDH5
CEP44	CDHR3
CEP57	CDIP1
CEP57L1	CDIPT
CEP63	CDK1
CEP70	CDK11A
CEP78	CDK11B
CEP89	CDK5RAP2
CEPT1	CDK8
CERS6	CDKL1
CES1	CDKL3
CES3	CDKL5
CES4A	CDKN1C
CETN3	CDKN2AIP
CFH	CDKN2AIPNL
CFL2	CDKN3
CGGBP1	CDO1
CGREF1	CDR2L
CHAC1	CDRT1
CHAMP1	CDS2
CHCHD5	CDYL
CHCHD6	CEBPB
CHD9	CEBPD
CHDH	CELSR1
CHFR	CELSR2
CHIC1	CENPC1
CHID1	CENPK
CHM	CENPN
CHML	CEP104
CHMP2B	CEP128
CHMP4A	CEP164
CHMP6	CEP170
CHMP7	CEP170B
CHN1	CEP192
CHP1	CEP250
CHPF2	CEP68
CHPT1	CEP72
CHRAC1	CEP76
CHRNE	CEP85L
CHST12	CEP95
CHST13	CEP97
CHST14	CERCAM
CHTF8	CERS1
CHUK	CERS2
CHURC1	CERS4
CIAO1	CES2
CIB1	CFLAR
CIDEB	CGNL1
CIDECP	CGRRF1
CIR1	CHAC2
CIRH1A	CHAD
CISD1	CHADL
CISD2	CHAF1A
CISH	CHCHD10
CITED2	CHCHD4
CITF22-1A6.3:ENSG00000273192	CHD1
CKAP2	CHD1L
CKAP5	CHEK1
CKS1B	CHEK2
CLASP2	CHERP
CLCC1	CHMP1A
CLCF1	CHMP1B
CLCN2	CHN2
CLCN7	CHPF
CLDN12	CHRD
CLDN15	CHRM3
CLDN23	CHRNA5
CLDND1	CHST1
CLEC16A	CHST2
CLEC1A	CHST3
CLEC2B	CHST6
CLIC2	CHST7
CLIC3	CHSY3
CLIC4	CHTF18
CLINT1	CHURC1-FNTB
CLIP4	CIC
CLK3	CILP2
CLMP	CIRBP
CLN3	CITED4
CLN5	CIZ1
CLN6	CKAP4
CLN8	CKS2
CLOCK	CLASP1
CLP1	CLASRP
CLPB	CLCN3
CLPTM1	CLCN5
CLPX	CLDN11
CLTC	CLDN5
CLVS1	CLDN7
CMA1	CLEC11A
CMC4	CLEC12A
CMIP	CLEC12B
CMTM3	CLEC14A
CMTM4	CLEC3B
CNBP	CLEC4E
CNEP1R1	CLEC4G
CNGA1	CLEC4GP1
CNIH4	CLHC1
CNKSR1	CLIC6
CNNM3	CLIP1
CNNM4	CLIP2
CNOT1	CLIP3
CNOT11	CLK2
CNOT4	CLLU1
CNOT6	CLSTN1
CNOT6L	CLTB
CNOT7	CLUAP1
CNOT8	CLUH
CNPPD1	CLUHP3
CNPY3	CMC2
CNR1	CMSS1
CNST	CMTM1
CNTLN	CMTM6
CNTN1	CNIH3
CNTN4	CNN2
CNTN5	CNNM2
COA3	CNOT2
COA5	CNOT3
COBLL1	CNP
COCH	CNPY4
COG6	CNTF
COG8	CNTN2
COIL	CNTNAP1
COL11A1	CNTROB
COL19A1	COA1
COL24A1	COA6
COL4A3BP	COG2
COL6A4P2	COG5
COMMD1	COL10A1
COMMD10	COL11A2
COMMD2	COL13A1
COMMD3	COL15A1
COMMD5	COL16A1
COMTD1	COL18A1
COPA	COL1A1
COPB1	COL1A2
COPB2	COL20A1
COPE	COL22A1
COPG2	COL23A1
COPS2	COL26A1
COPS4	COL27A1
COPS5	COL2A1
COPS6	COL3A1
COPS7A	COL4A1
COPS8	COL4A2
COQ10B	COL5A1
COQ5	COL5A2
CORIN	COL5A3
CORO1B	COL6A1
CORO7	COL6A2
CORO7-PAM16	COL6A3
COX15	COL7A1
COX19	COL8A1
COX5A	COL8A2
CP	COL9A1
CPA3	COL9A2
CPD	COLQ
CPEB2	COMMD3-BMI1
CPED1	COMMD4
CPNE1	COMMD9
CPNE3	COMP
CPQ	COPS3
CPS1	COQ2
CPSF2	COQ3
CPSF4	COQ6
CPT1C	COQ7
CPZ	CORO2A
CR749695	CORO2B
CR936829	COX11
CRAT	COX4I1
CRB1	COX4I2
CRBN	COX5B
CREB1	COX8A
CREBRF	CPA6
CRELD2	CPE
CRHR1-IT1	CPEB3
CRIPT	CPM
CRISPLD2	CPNE8
CRK	CPOX
CRNDE:ENSG00000245694	CPPED1
CRNKL1	CPSF1
CROT	CPSF3
CRTC1	CPSF3L
CRTC2	CPSF7
CRYBG3	CPT2
CRYM	CPXM1
CRYZ	CPXM2
CRYZL1	CR1
CS	CR627148
CSDE1	CR627394
CSE1L	CR749689
CSGALNACT2	CR933660
CSMD2	CR933665
CSNK1G3	CR936688
CSNK2A2	CRABP2
CSPP1	CRAMP1L
CSRP2BP	CRB2
CSTA	CREB3
CSTF2T	CREB3L1
CTB-167B5.2:ENSG00000264868	CREG1
CTC-301O7.4:ENSG00000197813	CREM
CTC-325H20.2:ENSG00000266912	CRIP1
CTC-428G20.3:ENSG00000248175	CRIP2
CTC-459F4.3:ENSG00000267575	CRIPAK
CTC-503J8.6:ENSG00000267427	CRLF1
CTCF	CRLS1
CTD-2086O20.3:ENSG00000267381	CROCC
CTD-2135D7.5:ENSG00000262097	CROCCP2
CTD-2349P21.9:ENSG00000266490	CROCCP3
CTD-2521M24.9:ENSG00000269640	CRTAM
CTD-2528L19.6:ENSG00000267152	CRTC3
CTD-2541M15.4:ENSG00000271927	CRYGS
CTD-2542L18.1:ENSG00000260417	CRYM-AS1:ENSG00000189149
CTD-2545M3.8:ENSG00000268518	CSDC2
CTD-2554C21.3:ENSG00000229481	CSF1
CTD-3105H18.13:ENSG00000261280	CSK
CTD-3131K8.2:ENSG00000269439	CSN1S1
CTDSPL2	CSNK1A1
CTH	CSNK1D
CTNNA1	CSNK1E
CTNNAL1	CSNK1G1
CTNNB1	CSNK1G2
CTNNBIP1	CSNK2A1
CTNS	CSPG4
CTPS2	CSPG4P8
CTR9	CSRNP1
CTSO	CSTF1
CTU1	CSTF2
CUEDC2	CSTF3
CUL2	CTA-217C2.1:ENSG00000226328
CUL3	CTA-445C9.15:ENSG00000260065
CUL4A	CTAGE4
CUL4B	CTB-43E15.3:ENSG00000253686
CUL7	CTB-58E17.1:ENSG00000261005
CUTA	CTBP1
CWC15	CTBS
CWC22	CTC-338M12.9:ENSG00000248103
CWC25	CTC-360G5.9:ENSG00000269486
CWC27	CTC-365E16.1:ENSG00000272093
CWF19L2	CTC-444N24.11:ENSG00000268205
CX3CR1	CTC-462L7.1:ENSG00000261589
CXorf23	CTD-2012K14.6:ENSG00000261386
CXorf38	CTD-2044J15.2:ENSG00000272520
CXorf40A	CTD-2207P18.1:ENSG00000258425
CXorf40B	CTD-2246P4.1:ENSG00000267065
CXXC4	CTD-2292M16.8:ENSG00000258768
CYB561	CTD-2337J16.1:ENSG00000268164
CYB561A3	CTD-2541J13.1:ENSG00000260578
CYB561D1	CTD-2619J13.14:ENSG00000232098
CYB5B	CTD-2619J13.17:ENSG00000268912
CYB5D1	CTD-2666L21.1:ENSG00000234773
CYB5RL	CTD-3051D23.1:ENSG00000258811
CYBRD1	CTDNEP1
CYC1	CTDP1
CYLD	CTDSP1
CYP27A1	CTF1
CYP27B1	CTNND1
CYP2D6	CTSC
CYP2D7P1	CTSF
CYP39A1	CTSK
CYP3A5	CTTN
CYP4V2	CTU2
CYP7B1	CTXN1
CYSLTR1	CUEDC1
CYSLTR2	CUL1
DAAM1	CUL5
DAGLA	CUX2
DAGLB	CWF19L1
DAK	CX3CL1
DALRD3	CXADR
DAZAP1	CXCL11
DBF4B	CXCL12
DBI	CXCR1
DBNL	CXCR2
DBR1	CXCR5
DBT	CXorf36
DCAF10	CXorf57
DCAF11	CXXC1
DCAF15	CXXC5
DCAF17	CYB5R3
DCAF6	CYB5R4
DCAF7	CYGB
DCAKD	CYHR1
DCLK1	CYP1B1-AS1
DCLK3	CYP21A1P
DCLRE1A	CYP26B1
DCN	CYP2A6
DCP1A	CYP2C9
DCPS	CYP2U1
DCTD	CYP51A1
DCTN4	CYR61
DCTN5	CYS1
DCTN6	CYTH2
DCTPP1	cytochrome_b
DCUN1D1	D2HGDH
DCUN1D4	DAAM2
DCXR	DAB2IP
DDA1	DACT1
DDIT3	DAG1
DDIT4L	DANCR
DDT	DAP
DDX1	DAP3
DDX11L2	DAPK3
DDX12P	DAPP1
DDX18	DARS2
DDX21	DAW1
DDX27	DAXX
DDX28	DBF4
DDX39A	DBH-AS1
DDX3X	DBNDD1
DDX41	DBP
DDX42	DCAF12
DDX46	DCAF13
DDX47	DCAF13P3
DDX49	DCAF5
DDX52	DCHS1
DDX58	DCHS2
DDX6	DCK
DDX60	DCLK2
DEAF1	DCLRE1B
DECR1	DCP1B
DECR2	DCP2
DEDD2	DCTN1
DEF8	DCTN2
DENND1B	DDAH2
DENND2C	DDB1
DENND4A	DDI2
DENND4B	DDIT4
DENND4C	DDO
DENND5B	DDR1
DENND6A	DDR2
DENND6B	DDRGK1
DERA	DDTL
DESI1	DDX10
DESI2	DDX11
DFNA5	DDX19B
DFNB31	DDX20
DGCR11	DDX24
DGCR14	DDX26B
DGCR6	DDX31
DGCR6L	DDX51
DGKD	DDX54
DGKE	DDX59
DHCR7	DDX60L
DHPS	DEF6
DHRS1	DEFB1
DHRS4-AS1	DEGS1
DHRS4L1	DENND1A
DHX29	DENND2A
DHX30	DENND2D
DHX32	DENND5A
DHX34	DEPDC1
DHX36	DEPDC1B
DHX40	DEPDC7
DHX9	DERL1
DIAPH2	DERL2
DIRAS1	DEXI
DIS3	DGAT1
DIS3L	DGCR2
DISP2	DGKQ
DKC1	DGKZ
DKFZP434I0714	DGUOK
DKFZp451J181	DHFRL1
DKFZp547K2416	DHRS12
DKFZp564G0982	DHRS4L2
DKFZp686N1631	DHRS7
DKFZp761D112	DHRS9
DKFZp761G0818	DHTKD1
DL492557	DHX15
DLD	DHX16
DLEU1	DHX37
DLG1	DHX38
DMAP1	DHX57
DMGDH	DHX8
DNAH14	DICER1
DNAH17	DIDO1
DNAJA2	DIEXF
DNAJB12	DIO2
DNAJB14	DIO3
DNAJB4	DIO3OS:ENSG00000258498
DNAJB5	DIP2B
DNAJB9	DIP2C
DNAJC10	DIRC2
DNAJC11	DISP1
DNAJC12	DKFZp434A128
DNAJC13	DKFZp434J194
DNAJC14	DKFZp434P0216
DNAJC18	DKFZp547E087
DNAJC19	DKFZp586E1322
DNAJC21	DKFZp686H10114
DNAJC27	DKFZp686N1150
DNAJC28	DKFZp761B238
DNAJC3	DKK3
DNAJC30	DL490908
DNAJC5	DLAT
DNAL4	DLEU2
DNM1L	DLEU7-AS1
DNM1P35	DLG2
DNM2	DLG3
DNMT1	DLG4
DNMT3B	DLG5
DNPEP	DLGAP2
DNTTIP2	DLGAP4
DOCK11	DLL1
DOCK7	DLL4
DOK1	DLST
DOLK	DLX5
DOLPP1	DMPK
DOM3Z	DMWD
DOPEY2	DMXL1
DPF2	DNA2
DPH1	DNAAF2
DPH2	DNAH2
DPH3	DNAH6
DPH6	DNAH7
DPM1	DNAH8
DPM2	DNAJB1
DPP3	DNAJB2
DPP7	DNAJC17
DPP8	DNAJC24
DPP9	DNAJC25
DPY19L2P2	DNAJC27-AS1
DPY19L4	DNAJC4
DPY30	DNAJC5B
DQ570096	DNAJC6
DQ574806	DNAJC7
DQ575504	DND1
DQ577440	DNLZ
DQ577731	DNM1
DQ586540	DNM1P46
DQ591060	DNM3
DQ592954	DNMT3A
DQ593252	DOCK1
DQ595103	DOCK10
DQ596646	DOCK6
DRAM2	DOCK9
DRAP1	DOHH
DRG2	DOK4
DROSHA	DOK7
DSEL	DONSON
DSN1	DOPEY1
DST	DOT1L
DSTYK	DPM3
DTD2	DPY19L1
DTNB	DPY19L1P1
DTWD1	DPY19L3
DTX3L	DPYSL3
DTYMK	DPYSL4
DUOXA1	DQ570835
DUS2L	DQ573668
DUSP14	DQ576756
DUSP18	DQ577714
DUSP19	DQ594967
DUSP23	DQ658414
DUSP6	DR1
DUSP7	DRD4
DUT	DSCC1
DVL2	DSCR3
DYNC1I2	DTD1
DYNLL1-AS1	DTNA
DYNLT3	DTNBP1
DYSF	DTWD2
DZIP1L	DTX2
DZIP3	DTX3
E10222	DTX4
E2F1	DUOX1
E2F4	DUS1L
E2F6	DUS3L
EAF2	DUS4L
EAPP	DUSP10
EBAG9	DUSP11
EBPL	DUSP12
ECE2	DUSP3
ECHDC1	DUSP8
ECI2	DVL1
ECM1	DVL3
ECM2	DYM
ECSIT	DYNC1LI1
EDEM3	DYNC2H1
EEA1	DYNC2LI1
EED	DYNLL2
EEF1A1	DYNLRB1
EEF1DP3	DYRK1A
EEF1E1	DYRK1B
EEFSEC	DYRK2
EFCAB13	DYRK3
EFCAB14	DYRK4
EFCAB4B	DYX1C1
EFCAB7	DYX1C1-CCPG1
EFEMP1	DZANK1
EFHC2	E02193
EFNA4	E2F3
EFR3A	E2F5
EFR3B	E4F1
EHD3	EBF4
EHF	EBI3
EHHADH	ECE1
EID2	ECEL1
EIF1AX	ECHS1
EIF1B	ECT2
EIF2AK1	EDA
EIF2AK2	EDEM1
EIF2AK3	EDF1
EIF2B1	EEF2
EIF2B3	EEF2K
EIF2S3	EEPD1
EIF3D	EFCAB11
EIF3J	EFCAB6
EIF3K	EFCC1
EIF4A2	EFEMP2
EIF4E3	EFHD2
EIF4EBP1	EFNB1
EIF4G1	EFNB3
EIF4G2	EFS
EIF5	EFTUD1
EIF5A2	EFTUD1P1
EIF6	EFTUD2
ELAC1	EGF
ELANE	EGFEM1P
ELF1	EGFL7
ELF2	EGFL8
ELF3	EGLN1
ELF4	EGLN2
ELFN1	EGLN3
ELK1	EGR1
ELK4	EGR3
ELL2	EHBP1L1
ELMO3	EHD1
ELMOD2	EHD2
ELOF1	EHMT1
ELOVL2	EHMT2
ELOVL5	EIF1B-AS1
ELOVL6	EIF2AK4
ELOVL7	EIF2B4
ELP2	EIF2B5
ELP3	EIF2D
ELP4	EIF3A
ELP5	EIF3C
ELTD1	EIF3J-AS1:ENSG00000179523
Em:AC005003.4	EIF4A3
EMB	EIF4E2
EMC1	ELAVL1
EMC10	ELK3
EMC2	ELL
EMC4	ELL3
EMCN	ELMO1
EMD	ELMO2
EMID1	ELMSAN1
EML2	ELN
EML4	EMBP1
EML5	EMC3
EMP1	EMC6
ENDOD1	EMC7
ENDOG	EMC8
ENO2	EME1
ENOX2	EME2
ENPP2	EMG1
ENPP3	EMILIN1
ENPP4	EMILIN3
ENPP5	EML3
ENTHD2	EMP2
ENTPD6	EMX2
EP400	EMX2OS
EPB41L2	EN1
EPB41L4A	ENC1
EPC1	ENDOU
EPC2	ENDOV
EPHA3	ENG
EPHA7	ENGASE
EPHB1	ENKD1
EPHB3	ENOPH1
EPM2A	ENOSF1
EPM2AIP1	ENPP1
EPPK1	ENPP6
EPRS	ENTPD1
EPS15	ENTPD5
EPS8	ENTPD7
ERAL1	EOGT
ERAP1	EPAS1
ERBB2IP	EPB41
ERCC1	EPB41L1
ERCC2	EPB41L3
ERCC4	EPHA1-AS1
ERCC6	EPHA2
ERCC8	EPHA4
ERGIC1	EPHA5
ERGIC2	EPHB4
ERI1	EPHB6
ERI2	EPHX1
ERLEC1	EPHX2
ERLIN1	EPN1
ERLIN2	EPN2
ERMP1	EPOR
ERP44	EPS8L1
ESCO1	EPS8L2
ESRRA	EPSTI1
ESRRG	EPT1
ESYT2	ERAP2
ETAA1	ERBB2
ETF1	ERCC6L
ETFA	ERCC6L2
ETNK1	EREG
ETS1	ERF
ETV4	ERI3
EVA1A	ERICH1
EVI5	ERMAP
EVL	ERMN
EXOC3	ERO1L
EXOC5	ERO1LB
EXOC6	ERP27
EXOC7	ERVK13-1:ENSG00000260565
EXOSC4	ESAM
EXOSC5	ESPNL
EXOSC6	ETFB
EXOSC7	ETFDH
EXOSC8	ETHE1
EXT1	ETNK2
EXTL2	ETS2
EXTL3	ETV3
EYA4	EVA1B
F13A1	EVA1C
F2R	EVC
F2RL1	EVC2
F3	EVI5L
F8	EVPL
FABP5	EXD2
FADD	EXD3
FAHD2B	EXOC1
FAHD2CP	EXOC2
FAIM2	EXOC3L1
FAM102B	EXOC3L2
FAM103A1	EXOC3L4
FAM104B	EXOSC3
FAM107B	EXOSC9
FAM109A	EXPH5
FAM109B	EXTL1
FAM110A	EYA3
FAM114A1	EZH1
FAM114A2	EZH2
FAM115C	F11R
FAM118A	F2RL3
FAM118B	F5
FAM122A	F8A1
FAM124A	FAAH2
FAM126A	FABP3
FAM126B	FADS1
FAM127A	FADS2
FAM131A	FADS3
FAM134A	FAF1
FAM135A	FAHD1
FAM13A	FAIM
FAM13B	FAM102A
FAM13C	FAM104A
FAM149B1	FAM110B
FAM153A	FAM110D
FAM160B1	FAM111B
FAM161A	FAM117A
FAM162A	FAM117B
FAM167B	FAM120A
FAM168A	FAM122C
FAM169A	FAM127B
FAM171B	FAM127C
FAM172A	FAM129A
FAM173B	FAM129B
FAM174A	FAM131B
FAM174B	FAM132B
FAM175B	FAM134B
FAM179A	FAM134C
FAM193A	FAM136A
FAM195A	FAM151B
FAM199X	FAM155A
FAM200B	FAM156B
FAM203A	FAM157B
FAM204A	FAM160B2
FAM206A	FAM167A
FAM207A	FAM168B
FAM208A	FAM171A1
FAM20B	FAM171A2
FAM210A	FAM178A
FAM210B	FAM180A
FAM211B	FAM180B
FAM213B	FAM182B
FAM214A	FAM188A
FAM214B	FAM189B
FAM217B	FAM192A
FAM225A	FAM193B
FAM225B	FAM195B
FAM228B	FAM196A
FAM35A	FAM198A
FAM35DP	FAM19A5
FAM43B	FAM200A
FAM45B	FAM208B
FAM46A	FAM20C
FAM46B	FAM211A
FAM53B	FAM212A
FAM53C	FAM212B
FAM57A	FAM218A
FAM58A	FAM219A
FAM5C	FAM219B
FAM60A	FAM21A
FAM69A	FAM21C
FAM73A	FAM220A
FAM73B	FAM221A
FAM74A4	FAM222B
FAM76A	FAM228A
FAM76B	FAM229A
FAM83G	FAM24B-CUZD1
FAM86C2P	FAM27A
FAM86DP	FAM3A
FAM89B	FAM41C
FAM91A1	FAM46C
FAM95B1	FAM47E-STBD1
FAM96B	FAM49B
FAM98A	FAM50A
FANCE	FAM50B
FANCG	FAM53A
FAP	FAM63A
FAR2	FAM65A
FARP1	FAM65B
FARSA	FAM65C
FARSB	FAM66A
FAS	FAM66B
FASTKD2	FAM66C
FASTKD3	FAM66D
FAT4	FAM69B
FBXL15	FAM72A
FBXL17	FAM83D
FBXL19-AS1	FAM83H
FBXL3	FAM84B
FBXL5	FAM86B2
FBXL6	FAM92A1
FBXO10	FAM98C
FBXO11	FANCB
FBXO28	FANCC
FBXO30	FANCD2
FBXO36	FANCI
FBXO41	FANCL
FBXO44	FANCM
FBXO45	FAR1
FBXO48	FASTK
FBXO5	FASTKD1
FBXO8	FASTKD5
FBXW11	FAT1
FBXW2	FBF1
FBXW5	FBLIM1
FBXW9	FBLN1
FCER1A	FBLN2
FCGRT	FBLN7
FCHO1	FBN1
FCHO2	FBRS
FCHSD2	FBRSL1
FDFT1	FBXL12
FDX1	FBXL14
FDX1L	FBXL18
FEM1B	FBXL19
FEM1C	FBXL4
FEN1	FBXL7
FER	FBXL8
FERMT2	FBXO17
FES	FBXO25
FEZ2	FBXO3
FGD4	FBXO31
FGD5-AS1	FBXO33
FGD6	FBXO34
FGF14	FBXO38
FGF7	FBXO4
FGFR3	FBXO46
FGFR4	FBXO7
FGL2	FBXO9
FH	FBXW4P1
FHIT	FBXW8
FHL3	FCER2
FHOD1	FCGBP
FIBP	FCGR2C
FICD	FCGR3B
FIGF	FCHSD1
FIGN	FDPS
FIGNL1	FDXACB1
FILIP1L	FDXR
FIS1	FECH
FKBP11	FER1L6
FKBP14	FEZ1
FKBP2	FGA
FKBP3	FGD1
FKBP5	FGD5
FKBP7	FGD5P1
FKBPL	FGF11
FLI1	FGF14-AS2
FLII	FGF18
FLJ16779	FGFR1
FLJ20021	FGFR1OP
FLJ23867	FGFR1OP2
FLOT2	FGFRL1
FLT1	FHDC1
FLT3	FIBIN
FLVCR1-AS1	FIG4
FMO2	FIGNL2
FMO3	FIZ1
FMO4	FJX1
FMR1	FKBP10
FN3KRP	FKBP1B
FNDC3A	FKBP8
FNDC3B	FKRP
FNDC4	FKSG40
FNTA	FKTN
FOPNL	FLCN
FOSL1	FLJ00157
FOXC1	FLJ00277
FOXF1	FLJ00285
FOXJ3	FLJ00313
FOXK1	FLJ00322
FOXK2	FLJ10038
FOXM1	FLJ11235
FOXN2	FLJ13197
FOXN3	FLJ14186
FOXO1	FLJ14346
FOXO3	FLJ23584
FOXP1	FLJ37201
FOXP2	FLJ37453
FPGT	FLJ39739
FRA10AC1	FLJ41484
FRAT1	FLJ42627
FRG1	FLJ43315
FRMD6-AS1	FLJ44511
FRS2	FLNA
FRS3	FLOT1
FSBP	FLRT1
FSIP2	FLT3LG
FSTL1	FLT4
FTO	FLVCR1
FUBP3	FLVCR2
FUNDC1	FLYWCH1
FUNDC2	FLYWCH2
FUOM	FMNL1
FUT1	FMNL2
FUT11	FMNL3
FUT4	FMO1
FUZ	FN3K
FW339974	FNDC1
FXR1	FNIP1
FXR2	FNIP2
FXYD2	FOSB
FXYD5	FOSL2
FXYD6-FXYD2	FOXC2
FYTTD1	FOXD1
FZD2	FOXD2-AS1
FZD3	FOXI2
FZD6	FOXJ2
G2E3	FOXL1
G3BP2	FOXP3
G6PC3	FOXP4
GAB1	FOXRED2
GABARAPL1	FOXS1
GABARAPL2	FP15737
GABPA	FPGS
GABPB1	FPGT-TNNI3K
GABRD	FREM1
GADD45B	FRG1B
GALE	FRMD4B
GALK1	FRMD8
GALNS	FRRS1
GALNT1	FRY
GALNT18	FRYL
GALNT2	FSCN1
GALNT3	FSCN2
GAPT	FSD1L
GAREML	FTCD
GARS	FTCDNL1
GAS8	FTSJ3
GATAD1	FTSJD1
GATC	FUBP1
GATSL2	FUK
GATSL3	FURIN
GBAS	FUS
GBE1	FUT10
GBGT1	FUT8
GBP1	FUT8-AS1
GBP2	FW339973
GBP3	FW339998
GBP4	FXN
GBP6	FXYD6
GCA	FZD1
GCAT	FZD10-AS1
GCC1	FZD7
GCC2	FZD8
GCDH	FZR1
GCFC2	G3BP1
GCGR	G6PD
GCLC	GAB2
GCLM	GABBR1
GCN1L1	GABPB1-AS1
GCNT4	GABPB2
GCSAML	GABRB2
GCSH	GABRB3
GCSHP3	GABRR2
GDAP1	GADD45A
GDF15	GADD45GIP1
GDI1	GAK
GDPGP1	GALK2
GEMIN2	GALNT11
GEMIN6	GALNT4
GET4	GAPVD1
GFER	GAREM
GFM2	GARNL3
GFPT1	GART
GFRA2	GAS1
GGA1	GAS2L1
GGNBP2	GAS2L3
GGPS1	GAS6
GGT1	GAS7
GGT8P	GATA2
GHITM	GATA6
GIMAP4	GATAD2A
GIMAP5	GATAD2B
GIMAP7	GATM
GIN1	GBP1P1
GINM1	GBP5
GINS4	GCH1
GIPC1	GCOM1
GIPC2	GDAP2
GIPR	GDE1
GJA1	GDF10
GKAP1	GDF7
GLB1L2	GDPD1
GLCE	GDPD5
GLI4	GEM
GLIS3	GEMIN5
GLMN	GEMIN8
GLO1	GEN1
GLOD4	GFAP
GLRX	GFM1
GLS	GFOD2
GLT8D1	GGACT
GLT8D2	GGT5
GLTSCR1L	GHDC
GLUD1	GID8
GLUD1P3	GIGYF1
GMPPB	GIMAP1
GMPS	GIMAP1-GIMAP5
GNA13	GINS3
GNA14	GIPC3
GNAI2	GIT1
GNAI3	GIT2
GNAQ	GJA4
GNB1	GJC2
GNB1L	GJD3
GNB3	GK
GNB5	GK5
GNE	GLB1L
GNG10	GLCCI1
GNG11	GLDN
GNG12	GLE1
GNG2	GLI1
GNG5	GLI2
GNPAT	GLI3
GNPDA2	GLIPR1
GNPTG	GLIPR1L2
GOLGA4	GLIPR2
GOLGA5	GLIS1
GOLGA8B	GLIS2
GOLGA8S	GLRB
GOLGB1	GLRX2
GOLPH3L	GLRX3
GOLT1B	GLTPD1
GORASP1	GLTSCR1
GPAA1	GLTSCR2
[truncated: 3,586 more rows]
