# Supplementary material for: Triple DMARD treatment in early rheumatoid arthritis modulates synovial T cell activation and plasmablast/plasma cell differentiation pathways
Source: PLoS One. 2017 Sep 1;12(9):e0183928. doi: 10.1371/journal.pone.0183928 (PMC5580991; doi:10.1371/journal.pone.0183928)
Supplement: S2 Table — Gene expression enrichment results are provided for the comparison of early RA baseline samples to normal controls and LDA RA samples after 6 months of tDMARD treatment compared to normal controls. (XLSX) [file pone.0183928.s002.xlsx]

## Sheet: RA baseline
REACTOME	Early RA (baseline) compared to Normal (increased genes)
Term ID	Name	Total genes in term	Overlap	Adjusted pvalue
R-HSA-168256	Immune System	1553	263	1.61e-22
R-HSA-1640170	Cell Cycle	572	128	8.43e-20
R-HSA-1280218	Adaptive Immune System	779	154	1.79e-18
R-HSA-69278	Cell Cycle, Mitotic	468	107	6.11e-17
R-HSA-198933	Immunoregulatory interactions between a Lymphoid and a non-Lymphoid cell	119	43	4.13e-13
R-HSA-68886	M Phase	279	70	1.35e-12
R-HSA-69620	Cell Cycle Checkpoints	183	51	1.33e-10
R-HSA-69481	G2/M Checkpoints	151	44	1.23e-09
R-HSA-68877	Mitotic Prometaphase	121	36	7.51e-08
R-HSA-202427	Phosphorylation of CD3 and TCR zeta chains	21	14	1.9e-07
R-HSA-380108	Chemokine receptors bind chemokines	57	23	2.63e-07
R-HSA-69473	G2/M DNA damage checkpoint	78	26	2.39e-06
R-HSA-5693532	DNA Double-Strand Break Repair	148	38	2.47e-06
R-HSA-2500257	Resolution of Sister Chromatid Cohesion	113	32	3.47e-06
R-HSA-5693567	HDR through Homologous Recombination (HR) or Single Strand Annealing (SSA)	114	32	4.42e-06
R-HSA-5693538	Homology Directed Repair	120	33	4.46e-06
R-HSA-195258	RHO GTPase Effectors	268	55	5.68e-06
R-HSA-168249	Innate Immune System	755	116	6.22e-06
R-HSA-2555396	Mitotic Metaphase and Anaphase	186	43	7.09e-06
R-HSA-68882	Mitotic Anaphase	185	42	1.88e-05
R-HSA-74160	Gene Expression	1686	216	2.84e-05
R-HSA-5693607	Processing of DNA double-strand break ends	81	25	2.89e-05
R-HSA-202403	TCR signaling	117	31	3.48e-05
R-HSA-212436	Generic Transcription Pathway	823	121	3.86e-05
R-HSA-2467813	Separation of Sister Chromatids	177	40	4.75e-05
R-HSA-176187	Activation of ATR in response to replication stress	37	16	4.89e-05
R-HSA-5693579	Homologous DNA Pairing and Strand Exchange	42	17	6.01e-05
R-HSA-453279	Mitotic G1-G1/S phases	139	34	6.51e-05
R-HSA-202430	Translocation of ZAP-70 to Immunological synapse	18	11	7.53e-05
R-HSA-194315	Signaling by Rho GTPases	380	67	7.58e-05
R-HSA-69206	G1/S Transition	115	30	8.54e-05
R-HSA-389948	PD-1 signaling	22	12	0.000105
R-HSA-5693616	Presynaptic phase of homologous DNA pairing and strand exchange	39	16	0.00012
R-HSA-73894	DNA Repair	292	55	0.000126
R-HSA-2132295	MHC class II antigen presentation	117	30	0.00013
R-HSA-774815	Nucleosome assembly	54	19	0.00014
R-HSA-606279	Deposition of new CENPA-containing nucleosomes at the centromere	54	19	0.00014
R-HSA-5685942	HDR through Homologous Recombination (HRR)	66	21	0.000218
R-HSA-5663220	RHO GTPases Activate Formins	126	31	0.00022
R-HSA-68875	Mitotic Prophase	101	27	0.000226
R-HSA-2559586	DNA Damage/Telomere Stress Induced Senescence	61	20	0.000248
R-HSA-73886	Chromosome Maintenance	90	25	0.00029
R-HSA-202433	Generation of second messenger molecules	32	14	0.000299
R-HSA-388841	Costimulation by the CD28 family	65	20	0.000794
R-HSA-168898	Toll-Like Receptors Cascades	148	33	0.00103
R-HSA-418594	G alpha (i) signalling events	238	45	0.00165
R-HSA-2299718	Condensation of Prophase Chromosomes	42	15	0.00254
R-HSA-1280215	Cytokine Signaling in Immune system	607	89	0.00309
R-HSA-597592	Post-translational protein modification	821	113	0.00323
R-HSA-113510	E2F mediated regulation of DNA replication	33	13	0.00349
R-HSA-5621480	Dectin-2 family	10	7	0.00646
R-HSA-1236975	Antigen processing-Cross presentation	99	24	0.00721

## Sheet: LDA at 6 month
REACTOME	LDA RA (after 6 months treatment) compared to Normal (increased genes)
Term ID	Name	Total genes in term	Overlap	Adjusted pvalue
R-HSA-212436	Generic Transcription Pathway	823	154	2.66e-11
R-HSA-74160	Gene Expression	1686	260	9.96e-10
R-HSA-1640170	Cell Cycle	572	112	5.96e-09
R-HSA-69278	Cell Cycle, Mitotic	468	94	7.77e-08
R-HSA-68886	M Phase	279	59	4.49e-05
R-HSA-5693579	Homologous DNA Pairing and Strand Exchange	42	17	0.000363
R-HSA-73894	DNA Repair	292	58	0.000559
R-HSA-5693616	Presynaptic phase of homologous DNA pairing and strand exchange	39	16	0.000659
R-HSA-69620	Cell Cycle Checkpoints	183	41	0.00116
R-HSA-68877	Mitotic Prometaphase	121	31	0.00124
R-HSA-5685942	HDR through Homologous Recombination (HRR)	66	21	0.0017
R-HSA-5693532	DNA Double-Strand Break Repair	148	34	0.00548
R-HSA-1236975	Antigen processing-Cross presentation	99	26	0.00571
R-HSA-2500257	Resolution of Sister Chromatid Cohesion	113	28	0.00839
