# Supplementary material for: Triple DMARD treatment in early rheumatoid arthritis modulates synovial T cell activation and plasmablast/plasma cell differentiation pathways
Source: PLoS One. 2017 Sep 1;12(9):e0183928. doi: 10.1371/journal.pone.0183928 (PMC5580991; doi:10.1371/journal.pone.0183928)
Supplement: S3 Table — Predicted upstream regulators from IPA are given for the comparison of early RA baseline samples to normal controls and LDA RA samples after 6 months of tDMARD treatment compared to normal controls. (XLSX) [file pone.0183928.s003.xlsx]

## Sheet: RA baseline
© 2000-2016 QIAGEN. All rights reserved.
Upstream Regulator	Expr Log Ratio	Molecule Type	Predicted Activation State	Activation z-score	p-value of overlap	Target molecules in dataset	Mechanistic Network
IFNG	0.911	cytokine	Activated	6.101	5.09e-11	ADCY5,ADORA2A,ADRA2A,AGRN,AIM2,AQP9,ARAP2,AUTS2,B2M,BCL2A1,BRCA2,BRIP1,C1QB,CASP3,CCL13,CCL18,CCL3,CCL4,CCNA2,CCNO,CCR1,CCR2,CCR5,CCRL2,CD163,CD2,CD274,CD38,CD80,CD83,CD86,CELSR2,CHI3L2,CHST7,CLEC2D,CLEC4E,CLEC7A,CLIC4,CLIP2,COL1A1,CP,CSF1,CTNNB1,CTSC,CTSS,CX3CL1,CXADR,CXCL1,CXCL10,CXCL11,CXCL6,CXCL8,CXCL9,CXCR4,CYBA,CYBB,DBP,DDIAS,DMWD,E2F5,EGR1,EGR3,ELN,ERAP2,FAM26F,FASN,FCER1G,FCGR1A,FCGR1B,FC…	372 (13)
IL1B	1.998	cytokine	Activated	6.042	3.7e-07	A4GALT,ACPP,B2M,BCL2A1,BGN,BIRC3,CASP3,CCL13,CCL3,CCL4,CCR1,CCR2,CCR5,CCRL2,CD274,CD69,CD80,CD83,CD86,CHI3L1,CLIP2,CNTF,COL10A1,COL1A1,COL2A1,CP,CSF1,CTNNB1,CTSS,CX3CL1,CXCL1,CXCL10,CXCL11,CXCL6,CXCL8,CXCL9,CXCR1,CXCR4,CYBA,CYBB,CYTIP,DBP,DDIAS,EGR1,ELN,FPR2,GBP1,GCH1,GLA,GNAS,GRIA1,H19,HAS1,HELZ2,HEXB,HLA-DRA,HSPG2,IGFBP6,IL10,IL18,IL18RAP,IL1B,IL1RN,IL2RA,IL7,IRF4,JUND,KLRB1,LBP,LCP1,LY96,MAPT,…	343 (11)
CSF2	-0.114	cytokine	Activated	5.898	1.97e-09	ANLN,AURKA,BCL2A1,BIRC3,BUB1,CARD16,CCL18,CCL3,CCL4,CCNA2,CCNB1,CCR1,CCR5,CD180,CD38,CD69,CD80,CD83,CD86,CDK1,CENPE,CHTF18,CLEC7A,CSF1,CTLA4,CTSC,CXCL1,CXCL10,CXCL8,CXCR4,CYBB,E2F7,EGR1,EGR3,ELN,ERCC6L,FAM65B,FBXO5,FCGR1A,FIGNL1,FPR2,GCH1,GK,HLA-DQB1,ICOS,IL10,IL1B,IL1RN,IL2RA,IRF4,ITGA4,KIF11,KNTC1,LCP1,LY75,LY96,MKI67,MMP1,MRC1,NEK2,NR4A1,NUSAP1,PIM2,PTGS2,RRM2,SKA3,SLAMF7,SOD2,SPP1,TGFB1,TLR1,…	359 (15)
TNF	1.007	cytokine	Activated	5.038	0.000223	A4GALT,AATK,ABCD2,ABTB2,ADAMTS7,ADAMTS8,ADCY5,ADORA2A,AEBP1,ALCAM,AMH,AOC3,AQP9,ARHGAP23,ARHGEF17,B2M,BCL2A1,BGN,BIRC3,BIRC7,C3AR1,CARD16,CASP3,CCL13,CCL18,CCL3,CCL4,CCR1,CCR2,CCR5,CD163,CD274,CD38,CD69,CD80,CD83,CD86,CDC42EP5,CHI3L1,CHI3L2,CHST7,CLEC11A,CLEC4E,CLIC4,CNTF,COL16A1,COL1A1,COL2A1,CP,CPA3,CSF1,CTLA4,CTNNB1,CTSC,CTSS,CX3CL1,CXCL1,CXCL10,CXCL11,CXCL13,CXCL6,CXCL8,CXCL9,CXCR1,CXCR2,CXCR…	428 (11)
PTGER2	0.111	g-protein coupled receptor	Activated	5.019	3.27e-13	ADGRE1,ASPM,AURKA,CCNA2,CDKN3,CENPE,CEP55,CKAP2L,CKS2,CLEC4D,CXCL8,CXCR2,CXCR4,DEPDC1,ECT2,EGR1,FPR1,HIST1H2AB,HIST1H2AD,IL10,IL1B,KIF11,KIF20A,MELK,MKI67,NEK2,NUF2,NUSAP1,PBK,PTGS2,SPP1,STIL,TNFAIP6,TREM1,TTK	387 (14)
IL2		cytokine	Activated	4.796	9.89e-07	BCL2A1,BIRC3,CAPN5,CARD10,CASP3,CCL3,CCL4,CCNE2,CCR1,CCR2,CCR5,CD2,CD244,CD274,CD38,CD3D,CD3G,CD58,CD69,CD80,CD83,CD86,CRMP1,CSF1,CTLA4,CTSC,CXCL10,CXCL8,CXCR1,CXCR4,CXCR6,CYTIP,EOMES,FCER1G,FCGR3A/FCGR3B,FCMR,GADD45G,GPSM1,GZMA,GZMB,GZMK,HAVCR2,ICOS,IL10,IL18,IL18RAP,IL1B,IL2RA,IL2RG,IL7R,IRF4,ITGA4,ITK,JAML,JUND,KLRB1,KLRC4-KLRK1/KLRK1,LAPTM5,LRMP,LRRC32,NEAT1,NETO2,PDE4A,PELI1,PIM2,PLA2G2D,PLA…	293 (15)
Interferon alpha		group	Activated	4.739	0.000311	A4GALT,AIM2,APOBEC3A,AUTS2,B2M,BCL2A1,C3AR1,CASP3,CCL3,CCR1,CCR5,CD38,CD69,CD80,CD83,CD86,CXCL1,CXCL10,CXCL11,CXCL8,CXCL9,FASN,FCGR1A,GBP1,GLI1,GZMB,IGLL1/IGLL5,IL10,IL18RAP,IL1B,IL1RN,IL21R,IL2RA,IL7,IRF4,ITGA4,MMP3,MNDA,NFE2L3,PIM2,PTGS2,PYHIN1,S100A9,TGFB1,TLR1,TLR2,TLR7,TLR8,TNFSF13B,TRIL,ZBP1	429 (16)
TNFSF12	-1.203	cytokine	Activated	4.638	1.06e-06	ANKRD2,CCL3,CCR1,CCR5,CLEC4D,CLEC4E,CXCL10,CXCL6,CXCL8,IL1B,KLF15,MMP1,MMP13,MMP3,MYH4,MYOG,NOTCH3,PGAM2,S100A8,S100A9,SELE,SLC2A4,TCAP	337 (12)
TLR7	1.877	transmembrane receptor	Activated	4.574	8.44e-05	BCL2A1,CCL3,CCL4,CCNB1,CD274,CD38,CD69,CD80,CD83,CD86,CXCL1,CXCL10,CXCL13,CXCL8,CXCL9,DMXL2,FCER1G,FCMR,GPR84,IL10,IL1B,IL21R,SELE,SOD2,TLR7,TMEM154	303 (13)
IL1		group	Activated	4.419	0.00459	CCL3,CCL4,CHI3L1,CLEC7A,COL1A1,COL2A1,CP,CSF1,CTSC,CXCL1,CXCL10,CXCL11,CXCL8,CXCL9,FPR1,H19,IL10,IL1B,IL1RN,IL2RA,IL7,IRF4,KYNU,LYZ,MMP1,MMP13,MMP3,NGFR,PTGS2,RXRA,S100A9,SELE,SELL,SOD2,SREBF1,TGFB1,TGFB3,TLR2,TLR7,TNFAIP6,UGCG,UGT2B17	368 (10)
MIF	0.526	cytokine	Activated	4.375	5.09e-06	ADGRE1,C3AR1,CCL4,CCR1,CCR5,CD84,COL1A1,CXCL8,CXCR1,CXCR4,CXCR6,FASN,GZMB,IL10,IL1B,IL2RA,IL7,IL7R,ITGA4,MMP1,MMP13,MMP3,PTGS2,SREBF1,TGFB1	444 (16)
IL12 (complex)		complex	Activated	4.371	1.86e-07	ADGRE1,CASP3,CCL3,CCL4,CCR2,CCR5,CD226,CD244,CD69,CD86,CSF1,CXCL10,CXCL11,CXCL6,CXCL8,CYTIP,EOMES,GADD45G,GPT,GZMA,GZMB,HAVCR2,ICOS,IL10,IL18,IL18RAP,IL1B,IL2RA,IL7R,IRF4,ITGA4,KLRB1,KLRC4-KLRK1/KLRK1,PLAC8,PTGS2,RRAD,SELL,TGFB1,TLR2,TXK	296 (14)
TLR9	-0.371	transmembrane receptor	Activated	4.369	0.000164	CCL3,CCL4,CD27,CD274,CD300E,CD38,CD69,CD80,CD83,CD86,CSF1,CXCL10,CXCL8,CXCL9,EGR1,FCMR,GCH1,IL10,IL18,IL1B,IL21R,IRF4,NAMPT,NR4A1,ORMDL1,PTGS2,S100A8,SMPDL3A,SMPDL3B,TGFB1,TLR7,TNFSF13B,UGCG,XBP1	307 (12)
MYD88	-0.009	other	Activated	4.365	3.81e-05	ACPP,ATR,BLM,CCL4,CCRL2,CD200R1,CD274,CD38,CD80,CD83,CD86,CLIC4,CXCL1,CXCL10,CXCL13,CXCL6,CXCL8,CYR61,EGR1,FCER1G,FPR1,FPR2,GPT,IGHG1,IL10,IL18,IL1B,IL1RN,ITGA4,MKI67,MRC1,MSR1,OLR1,PTGS2,S100A8,SELE,SPP1,TFEC,TGFB1,TLR2,TNFSF13B	345 (12)
AHR	0.517	ligand-dependent nuclear receptor	Activated	4.348	0.137	ATOH8,CCNA2,CCNB1,CD38,CDK1,COL13A1,COL16A1,COL1A1,COL27A1,COL5A1,COL6A1,COL9A3,CTNNB1,CXCL10,DMXL2,EMILIN1,FBLN2,IKZF3,IL10,IL1B,ITGA7,LBP,LTBP3,PTGS2,SDR9C7,SEMA3A,SLC16A10,SNTA1,SOD2,SPP1,SYT12,TGFB1,TGFB3
IRF7	-0.577	transcription regulator	Activated	4.215	0.0166	CARD16,CCRL2,CD69,CD80,CTLA4,CXCL10,CXCL9,FAM26F,FCGR1A,GBP1,GBP5,HELZ2,LILRA5,NAMPT,PELI1,PLAC8,S100A8,SAMD9L,TLR8,TNFAIP8,TNFSF13B,ZBP1
IL6	0.712	cytokine	Activated	4.16	7.3e-09	ADAMTS13,ADGRB1,ADGRE1,BGN,BUB1,CASP3,CCL4,CCNA2,CCNB1,CCR1,CCR2,CCR5,CD163,CD38,CD48,CD53,CD79A,CD80,CD83,CD86,CDK1,CDKN3,CENPE,CLEC4E,COL1A1,COL2A1,CP,CSF1,CTNNB1,CTSC,CXCL1,CXCL10,CXCL13,CXCL6,CXCL8,CXCR4,CYBB,CYTIP,DVL1,EGR1,ELANE,EOMES,EZH2,FCGR1A,FPR2,FSCN1,GADD45G,GLI1,GZMB,HFE2,HLA-DQA1,HOMER3,ICOS,IGF2,IGFBP6,IL10,IL1RN,IL7,IL7R,IRF4,ITLN1,JCHAIN,JUND,KIF11,KLRB1,LBP,LEFTY2,LY86,LYZ,MAD2…	450 (15)
RABL6	-1.354	other	Activated	4.123	1.62e-05	BUB1,CCNA2,CCNB1,CCNE2,CX3CL1,EZH2,HMMR,KIF23,MAD2L1,MELK,NCAPG,NDC80,NEK2,PBK,SMAD6,TOP2A,TTK	282 (7)
TLR4	1.273	transmembrane receptor	Activated	4.1	0.00201	ACPP,CCL3,CCL4,CCR5,CD163,CD200R1,CD274,CD38,CD80,CD86,CXCL10,CXCL6,CXCL8,CXCR2,CYR61,E2F5,GADD45G,HELZ2,HNRNPU,HPSE,IL10,IL18,IL1B,IL2RA,MMP1,NR4A1,ORMDL1,PELI1,PTGS2,RGS1,RGS18,RILPL1,RXRA,SELE,SLC7A11,SMPDL3A,SMPDL3B,SOD2,SPP1,TFRC,TGFB1,TLR2,TREM1,UGCG,XBP1	309 (12)
HGF	1.231	growth factor	Activated	4.099	0.00673	ADORA2A,ARNTL,AURKA,BCL2A1,BIRC3,BMP2K,BUB1,CCL4,CCNE2,CDK1,CDKN3,CNTFR,COL1A1,COL2A1,CSF1,CTNNB1,CXCL8,CXCR4,CYR61,DBF4,EGR1,FAIM2,FPR2,HELLS,HMMR,IL10,IL1B,ITGB3BP,KIF11,KIF20B,LOC254896,LY75,MAD2L1,MELK,MEOX2,MKI67,MMP1,MMP13,NAMPT,NDC80,NEK2,NES,NR4A1,PIM2,PKD1,PLK4,PTGS2,PTPRF,S100A9,SEMA3A,SPP1,STIL,TGFB1,TNFAIP6,TRA,TRIB1,TTK	278 (12)
OSM	0.182	cytokine	Activated	4.093	0.297	AQP9,ASAH1,B2M,CDSN,CHI3L1,CHI3L2,CLEC2B,COL1A1,COL2A1,COL6A1,CXADR,CXCL1,CXCL10,CXCL13,CXCL8,DSC2,EVPL,FASN,FLG,GADD45G,GBP1,HSF4,IGFBP6,IL10,IL18,IL1B,IL7,KRT16,LBP,MAPK7,MMP1,MMP13,MMP3,MRC1,NAMPT,NOTCH3,P2RY10,PITX2,RSC1A1,S100A8,S100A9,SBF1,SELE,SERPINA1,SLC16A6,TLR2,TOP2A,TPO
RELA	-0.714	transcription regulator	Activated	4.083	6.61e-05	ALCAM,ANKRD2,B2M,BCL2A1,BIRC3,BRCA2,CASP3,CCL3,CD69,CD80,CHI3L1,COL1A1,COL2A1,CR2,CX3CL1,CXCL1,CXCL10,CXCL11,CXCL6,CXCL8,CXCL9,CXCR4,CYBB,EGR1,ELN,ERAP2,FSCN1,GBP1,GCH1,GLI2,IGHG1,IL10,IL1B,IL1RN,IL2RA,IL7R,IRF4,LGR5,LUM,MMP1,NAMPT,NR4A1,OLR1,PTGS2,SBF1,SELE,SLC2A4,SOD2,SREBF1,TANK,TGFB1,TLR2,TPO,TREM1,ZDHHC8	403 (13)
TICAM1	-1.387	other	Activated	4.044	0.00214	CCL4,CCRL2,CD38,CD80,CD86,CXCL10,CXCL11,CXCL13,CXCL6,CXCL8,EGR1,FPR1,FPR2,IL10,IL18,IL1B,MKI67,PELI1,PTGS2,SELE,TFEC,TLR2	249 (12)
NFkB (complex)		complex	Activated	3.987	2.56e-07	ADGRE1,ADRA2A,ADRA2C,AMH,AMPH,BCL2A1,BIRC3,CARD10,CAV3,CCL3,CCL4,CCNB1,CCR2,CD274,CD69,CD80,CD83,CD86,CITED4,CLEC4E,CLIP2,COL18A1,COL2A1,CSF1,CTNNB1,CX3CL1,CXCL1,CXCL10,CXCL11,CXCL6,CXCL8,CXCL9,CXCR4,CYBB,CYR61,DBP,E2F7,EGR1,EOMES,ERAP2,FCGR1A,FPR2,GCH1,GLA,GLI2,GNAS,GZMK,HIF3A,HLA-DMB,ICOS,IGHE,IGLL1/IGLL5,IL10,IL18,IL1B,IL1RN,IL2RA,IL7R,IRF4,KDM6B,KYNU,MMP1,MMP13,MMP3,MUC5B,NAMPT,NR1D1,NUMBL,OL…	411 (12)
CD40LG	1.009	cytokine	Activated	3.985	2.81e-06	A4GALT,ADAM28,ALCAM,B2M,BCL2A1,BIRC3,CCL18,CCL3,CCL4,CCR1,CCR2,CCR5,CD27,CD38,CD69,CD80,CD83,CD86,CSF1,CTSC,CXCL1,CXCL10,CXCL8,CXCR4,CYTIP,DAPP1,EGR1,FSCN1,GCH1,GPR183,GZMB,HLA-DQA1,HLA-DQB1,HLA-DRB4,IGHG1,IL10,IL1B,IL21R,IL2RA,IL7R,IRF4,ITGA4,JUND,LAMP3,MPHOSPH9,MT1G,NAMPT,PTGS2,RGS1,SAMSN1,SELE,SELL,SLAMF1,SOD2,TANK,TFRC,TNFAIP6,TNFRSF17,UBD	431 (13)
Ifn		group	Activated	3.94	0.000703	APOBEC3A,B2M,CD58,CD69,CD80,CD83,CD86,CXCL10,CXCL11,CYP4A11,IL10,IL7,ITGA4,S100A8,SPP1,TFRC,TLR1,TLR2,TLR7,TNFSF13B,ZBP1	361 (15)
IL18	1.62	cytokine	Activated	3.921	9.91e-06	CCL3,CCL4,CCR5,CD226,CD244,CD69,CD83,CD86,CSF1,CXCL10,CXCL11,CXCL8,CXCL9,FCGR3A/FCGR3B,GADD45G,GZMB,HAVCR2,IL10,IL18,IL18RAP,IL1B,IL2RA,KLRC4-KLRK1/KLRK1,MMP1,MMP13,MMP15,MMP3,PTGS2,SELL,SPP1,TXK	331 (13)
IL5		cytokine	Activated	3.861	0.00207	CCL3,CCR1,CCR2,CCR5,CCRL2,CD69,CD79A,CLEC2B,CTSC,CXCL8,CXCR2,CXCR4,EAF2,EGR1,EGR3,FAM65B,GADD45G,GK,HMMR,IFI30,IGHE,IGHG1,IL2RA,IL2RG,ITGB6,JCHAIN,LMNB1,LUM,NABP1,NEK2,PDK1,PSAT1,PTPRC,SCRIB,SLC39A8,TGFB1,TLR1,XBP1	379 (18)
TLR2	2.241	transmembrane receptor	Activated	3.847	4.24e-05	CCR1,CCR2,CCR5,CD69,CD80,CD86,CXCL10,CXCL8,CYBB,FPR2,GPT,HLA-DQA1,HNRNPU,IL10,IL18,IL1B,IL1RN,IL2RA,ITGA4,MMP1,MMP13,MMP3,PTGS2,SELE,SLC7A11,TGFB1,TLR2,TREM1,XBP1	380 (12)
TLR3	1.233	transmembrane receptor	Activated	3.822	0.0185	AIM2,CCL3,CCL4,CD274,CD300E,CD38,CD69,CD80,CD86,CX3CL1,CXCL10,CXCL11,CXCL8,GCH1,HNRNPU,IL10,IL1B,IL1RN,LIPA,LMNB1,MMP1,NFE2L3,NR4A1,PTGS2,RGS1,S100A8,SELE,TLR7,TNFSF13B,TREM1
NFKB1	0.647	transcription regulator	Activated	3.813	4.2e-07	ANKRD2,B2M,BCL2A1,BIRC3,BRCA2,CCL4,CD3G,CD80,CD86,CHI3L1,COL1A1,COL2A1,CR2,CRMP1,CSF1,CX3CL1,CXCL10,CXCL11,CXCL8,CXCL9,CYBB,DTX1,EGR1,FANCD2,FSCN1,GBP1,GNAO1,HLA-DMB,IGHG1,IL10,IL18,IL1B,IL1RN,IL2RA,IRF4,MMP13,MMP3,MSR1,NR4A1,PTGS2,SELE,SOD2,TANK,TGFB1,TLR2	451 (14)
Tlr		group	Activated	3.747	0.00244	CCL3,CCL4,CD80,CD83,CD86,CLEC2B,CXCL10,CXCL8,CXCR2,FPR2,IL10,IL1B,IRF4,PTGS2,RGS1,RGS18,SEMA3A,TNFSF13B,TREM1	246 (13)
TBX2	-1.998	transcription regulator	Activated	3.742	0.00329	ANLN,AURKA,BUB1,CCNA2,CCNB1,CDK1,CKAP2,DBP,E2F7,EZH2,HELLS,MAD2L1,TCEA2,TYRP1	264 (6)
ESR1	-0.37	ligand-dependent nuclear receptor	Activated	3.71	0.000283	ABCA3,ADAMTS13,ALCAM,ALK,ANLN,AQP9,ARNTL,ASPM,AURKA,BIRC3,BRCA2,BUB1,CAMK2B,CCL4,CCNA2,CCNB1,CCNT2,CD69,CD83,CDK1,CDKN3,CELSR2,CENPE,CENPK,CENPU,CKB,CLEC7A,COL13A1,COL16A1,CP,CRKL,CSNK1A1,CTNNB1,CTSC,CTSS,CXADR,CXCL1,CXCL8,CYP26B1,DIAPH3,EGR1,FAM186A,FASN,GJB2,GLI2,GNAS,GOPC,H19,HELLS,HOMER3,HOOK2,HOXD11,HSPA13,IGF2,IL1B,IL2RA,IRF4,JUND,KCNQ4,KIF20A,KIF23,KLRC4,KLRC4-KLRK1/KLRK1,KNL1,LAPTM5,LBP,L…	499 (14)
BCR (complex)		complex	Activated	3.555	6.39e-09	BCL2A1,CASP3,CCL3,CCL4,CCNA2,CD27,CD69,CD80,CD86,CTNNB1,CXCR4,EGR1,FCMR,GZMB,HSH2D,IGHG1,IL10,IL2RA,IRF4,ITGA4,MIR155HG,MS4A6A,NAMPT,POU2AF1,PTGS2,PTPN22,SELL,SLAMF7,TCL1A,TLR10,XBP1,ZBTB16	277 (17)
PTGS2	1.665	enzyme	Activated	3.531	0.123	BIRC3,CCL4,CD163,CXCL10,CXCL8,CXCR2,CXCR4,EGR1,GRIA1,IL10,IL1B,ITGB4,MKI67,MMP1,MSR1,PTGS2,SELL,TNFAIP6
IL15	0.708	cytokine	Activated	3.51	0.00012	CASP3,CCL18,CCL3,CCL4,CCR1,CCR2,CD2,CD226,CD244,CD274,CD38,CD53,CD69,CD80,CD83,CD84,CD86,CKS2,CSF1,CXCL10,CXCL8,CXCR4,CXCR6,EOMES,FCGR3A/FCGR3B,FYB,GGT5,GNAS,GZMB,GZMK,HAVCR2,ICOS,IL10,IL18RAP,IL21R,IL2RA,IL2RG,IL7R,KLRB1,KLRC4-KLRK1/KLRK1,LYPLA1,MKI67,MT1G,PTPRC,SELL,SRGN,SYNPO,TFRC,TLR2,TNFRSF17,TOP2A,XBP1	296 (14)
IFN alpha/beta		group	Activated	3.49	0.0007	CCR2,CCRL2,CD69,CD80,CD83,CD86,CX3CL1,CXCL10,IL10,IL7,MRC1,TLR1,TLR2,TLR7,TNFSF13B,TREM1	416 (13)
KRT17	-0.588	other	Activated	3.464	2.25e-06	CCL4,CCR1,CCR5,CLEC7A,CXCL10,CXCL6,CXCR2,IL10,IL1B,MMP13,MMP3,SPP1
STAT1	1.321	transcription regulator	Activated	3.345	0.21	ALAS2,B2M,CASP3,CCL3,CCL4,CCRL2,CD274,CD86,CX3CL1,CXCL10,CXCL11,CXCL8,CXCL9,CYP4A11,EGR1,FAM26F,FCER1G,FCGR1A,GBP1,GBP5,HAVCR2,IL10,IL1B,LY96,PTGS2,SREBF1,TLR8,TNFSF13B,UBD
HIC1	-2.513	transcription regulator	Activated	3.317	0.0112	ABHD3,AHNAK2,CCNE2,FHL2,NOV,PLEC,SLC7A11,SMPDL3A,SPP1,SRGN,TNFAIP8
IL7	1.665	cytokine	Activated	3.282	1.82e-05	BTLA,CASP3,CCL3,CCL4,CD19,CD2,CD274,CD3D,CD3G,CD69,CD86,COL1A1,CSF1,CXCL1,CXCR4,HAVCR2,ICOS,IL18RAP,IL2RA,IL7,IL7R,KLRC4-KLRK1/KLRK1,MMP13,NTN1,PIM2,SELL,XBP1	293 (15)
CEBPA	-0.8	transcription regulator	Activated	3.278	0.00224	ABCA3,ASPRV1,BCL2A1,C3AR1,CCL3,CCL4,CCNA2,CCR1,CD19,CD3G,CHI3L1,COL10A1,COL1A1,CSF1,CXCL8,CXCR4,ELANE,EVPL,FASN,FCGR1A,GBP1,GCH1,GGH,GLI1,GLIPR1,GPR84,IGHE,IL10,IL1RN,KLRC4,LST1,MC1R,MMP13,MNDA,MYOG,OLR1,PPL,PPP1R14A,PTGS2,PTPRC,S100A8,S100A9,SLC2A4,SMPDL3A,SOD2,SPP1,SREBF1,SULT1A3/SULT1A4,TANK,THRA,TNFAIP6,TRIB1	521 (18)
IL27	-0.361	cytokine	Activated	3.246	1.8e-10	ADGRE1,B2M,CCL3,CCL4,CD163,CD80,CD86,CR1,CTLA4,CX3CL1,CXCL10,CXCL11,CXCL8,CXCL9,EGR1,EOMES,GADD45G,GZMB,HLA-DMB,HLA-DOA,HLA-DOB,HLA-DPA1,HLA-DQA1,HLA-DQB1,HLA-DRA,ICOS,IL10,IL18,IL1B,IL1RN,IL2RA,MRC1,PTGS2,TNFSF13B,UBD	446 (13)
IL4		cytokine	Activated	3.234	8.4e-06	ABCA2,ADGRE1,ALOX12,ATP2A1,CASP3,CCL13,CCL18,CCL3,CCL4,CCR5,CD163,CD2,CD300LF,CD38,CD58,CD69,CD79A,CD80,CD83,CD86,CDK1,CHST7,CLDN5,CLEC7A,CNTF,COL18A1,COL1A1,COL6A2,CR2,CSF1,CTSC,CX3CL1,CXCL1,CXCL10,CXCL11,CXCL6,CXCL8,CXCL9,CXCR1,CXCR4,EOMES,FCER1G,FCGR2A,FCGR3A/FCGR3B,FPR2,GADD45G,GPT,GZMA,HSH2D,ICOS,IFI30,IGHE,IGHG1,IL10,IL18,IL18RAP,IL1B,IL1RN,IL2RA,IL7R,IRF4,ITGA4,JCHAIN,JUND,KLRB1,LRRC32,LY7…	291 (13)
Vegf		group	Activated	3.179	1.49e-05	ADORA2A,ANGPTL7,ARHGAP23,ARHGEF17,ARNTL,AURKA,BCL2A1,BIRC7,BMP2K,BUB1,CASP3,CCNE2,CDK1,CDKN3,CHI3L1,CHST7,CNTFR,CPA3,CTNNB1,CXCL1,CXCL10,CXCL11,CXCL8,CXCR2,CXCR4,CYP4A11,CYR61,DBF4,DNAJB9,EGR1,ELN,FAIM2,GJB2,HELLS,HMMR,HPSE,IL18,ITGB3BP,KIF11,KIF20B,LOC254896,LPAR6,LY75,MAD2L1,MAZ,MELK,MEOX2,MIR17HG,MKI67,MMP13,MT1G,NAMPT,NDC80,NEK2,NR4A1,PIM2,PLK4,PRKCB,PTGS2,PTPN5,SELE,SFN,ST8SIA4,STIL,TGFB1,TR…	317 (16)
CD2	2.083	transmembrane receptor	Activated	3.162	0.00194	CCNA2,CCNB1,CD48,CD58,CD80,CD86,HLA-DPA1,IL10,PTPRC,SELL	388 (15)
IL17RA	-0.331	transmembrane receptor	Activated	3.156	9.98e-05	CCR1,CXCL6,CXCL8,CXCR2,IL1B,MMP13,MMP3,S100A8,S100A9,SELE	318 (15)
CD38	2.902	enzyme	Activated	3.148	0.32	CD86,EAF2,GADD45G,HMMR,IFI30,IGHG1,IL2RA,JCHAIN,NABP1,NEK2,PDK1,PSAT1,SELL,SLC39A8,XBP1
IL17A		cytokine	Activated	3.129	0.0126	BCL2A1,CCL4,CD163,CD274,CD83,COL1A1,CX3CL1,CXCL1,CXCL13,CXCL6,CXCL8,CYR61,HEXB,IL10,IL1B,IL1RN,MMP1,MMP13,MMP3,MRC1,PTGS2,RGS13,S100A8,S100A9,SELE,SREBF1,TLR2
IL1A	-0.187	cytokine	Activated	3.119	2.67e-06	ADORA2A,ASIC1,ASIC3,BIRC3,CCL3,CCL4,CCR2,CD274,CD80,CD83,CD86,CSF1,CXCL1,CXCL10,CXCL6,CXCL8,CYR61,GBP1,GCH1,HLA-DRB4,HSPG2,IL10,IL18,IL1B,IL1RN,IL2RA,MMP1,MMP13,MMP3,PDCD1LG2,PTGS2,S100A8,S100A9,SELE,SERPINA1,SOD2,SPP1,TGFB1,TLR2,UGT2B17	343 (13)
TNFSF13B	1.693	cytokine	Activated	3.114	0.000797	BCL2A1,CCL4,CD80,CD86,CR2,CXCL6,CXCL8,HSH2D,IL10,NAMPT,PIM2,SPP1	217 (12)
RIPK2	1.011	kinase	Activated	3.105	0.00474	CD69,CD86,CLEC4E,CXCL10,FASN,GPR84,MCOLN2,PNPLA2,RASGRP1,SELE,SOD2,SREBF1,TANK	337 (15)
IL21		cytokine	Activated	3.085	6.13e-07	CASP3,CCL4,CCR10,CCRL2,CD2,CD244,CD27,CD38,CD69,CD86,CXCL10,CXCL13,CXCL8,EGR1,EOMES,FAM26F,FCER1G,GBP5,GZMA,GZMB,HSH2D,IGHG1,IL10,IL18RAP,IL21R,IL2RA,IL7R,IRF4,KLRB1,KLRC4-KLRK1/KLRK1,MKI67,PTPRC,SELL,TGFB1,XBP1	394 (16)
CD44	0.314	enzyme	Activated	3.079	4.08e-05	ABCA2,ADGRE1,BCAM,BGN,BIRC3,CCL4,CCR2,CCR5,CD69,CLEC7A,COL18A1,COL1A1,CX3CL1,CXADR,CXCL6,EMILIN1,FASN,HMMR,IL10,IL1B,IL1RN,IL2RA,ITGA4,LIMS2,MAP2K7,MMP13,MMP3,SBK1,SELL,SERPINA1,SFRP2,SPP1,STEAP1,TLR8	364 (12)
TGM2	0.998	enzyme	Activated	3.074	0.0367	ADGRE2,AQP9,BCL2A1,BIRC3,CCL3,CCRL2,CD86,CXCL10,CXCL8,DAAM2,DDX60L,E2F5,FCER1G,GIMAP2,IL1B,JAML,LILRA5,MIR17HG,NLRC4,RTKN2,S100A8,SAMD9L,SELL,SLAMF7,SPP1,TGFB1,VSIG4
TNFRSF1A	-0.143	transmembrane receptor	Activated	3.053	0.00417	BIRC3,CASP3,CCL4,CD38,CD83,CD86,CXCL1,CXCL10,CXCL13,CXCL8,GPT,IL1B,LBP,MMP1,MMP13,POU2AF1,SELE,SELL,SOD2,TGFB1	294 (15)
Jnk		group	Activated	3	0.00052	ASAH1,BIRC3,CASP3,CCL3,CCL4,CD69,CD80,CD83,CD86,COL1A1,CXCL6,CXCL8,CXCR4,EGR1,GRIA1,IL10,IL1B,IL2RA,ITGA4,JUND,MIR155HG,MMP1,MMP13,MMP3,MRC1,MRC2,NR4A1,PTGS2,SELE,SOD2,TGFB1	299 (12)
Hbb-b2		other	Activated	3	0.00131	CCR2,CCR5,CLEC7A,CXCL10,CXCR6,IL1B,IL2RG,LY86,TFRC,TLR2	218 (7)
Hbb-b1		transporter	Activated	3	0.00281	CCR2,CCR5,CLEC7A,CXCL10,CXCR6,IL1B,IL2RG,LY86,TFRC,TLR2	365 (12)
IFNA2		cytokine	Activated	2.966	0.0164	ADGRE1,B2M,CD86,CXCL10,CXCL11,CXCL13,CXCL9,EFNB3,FAM65B,GBP1,GNAS,HIST1H2AL,HSH2D,IL10,IL1B,IL2RA,LAMP3,LPAR6,MT1G,MYRF,NLGN2,NPDC1,PPP2R2C,SAMD9,SAMSN1,TRA,UBD,XBP1,ZBP1
IRF1	0.731	transcription regulator	Activated	2.958	0.0127	B2M,BRIP1,CASP3,CCNB1,CD274,CTSS,CXCL10,CXCL11,CXCL8,CYBB,FPR2,IL10,IL18,IL1B,IL7,IRF4,PCDH7,PDCD1LG2,PTGS2,SELL,TGFB1,TLR6
IL17R		complex	Activated	2.949	4.6e-06	CXCL1,CXCL10,CXCL11,CXCL6,CXCL8,MMP1,MMP13,S100A8,S100A9	224 (14)
FOXM1	0.28	transcription regulator	Activated	2.944	0.0157	BRIP1,CCNA2,CCNB1,CCNE2,CDK1,CDKN3,CENPE,CKS2,COMMD3-BMI1,CTNNB1,KIF20A,MKI67,NEK2,NES,PLK4,PTCH2,TOP2A
PIK3R1	-0.127	kinase	Activated	2.939	0.058	CCL3,CCL4,CXCL10,CXCL8,DNAJB9,GCH1,IL1B,MKI67,PDK1,PTGS2,SOD2
FLT3LG	-1.077	cytokine	Activated	2.927	0.00115	CCR5,CD19,CD3D,CD3G,CD79A,CD80,CD83,CD86,IL10,IL2RA,IL7R,PTPRC	446 (17)
CCL11		cytokine	Activated	2.887	0.0266	CCL18,CCL4,CCR2,CXCL11,CXCL6,CXCL8,CXCL9,CXCR1,MMP3
NOD2	1.162	other	Activated	2.886	0.00538	BCL2A1,CCL3,CLEC4E,CXCL10,CXCL8,GPR84,IL10,IL18,IL1B,MCOLN2,RASGRP1,SOD2,TANK	279 (11)
SRC	-1.012	kinase	Activated	2.878	0.259	CDK1,CTNNB1,CXCL10,CXCL8,GBP1,HAS1,MMP1,MYOG,PTGS2,PTH1R,SPP1,SYNPO
FOXO1	0.105	transcription regulator	Activated	2.867	0.000152	AFF3,ANLN,AQP9,ASPM,BCL2A1,BIRC3,BRIP1,CCL4,CCNA2,CCNB1,CDK1,CLDN5,CXCL10,CXCL8,DCX,DEPDC1,DLGAP5,EFHD1,EGR1,EOMES,FAM65B,FASN,FOXP4,GPR17,GZMA,IGLL1/IGLL5,IL18,IL1B,IL7R,ITGB6,KIF11,KIF18A,LEFTY2,MMP1,MMP3,MYL3,MYOG,NAMPT,NCAPG,NEK2,NOV,NUSAP1,PBK,PNPLA2,SELL,SLC2A4,SOD2,SREBF1,TGFB1	418 (16)
FAS	1.352	transmembrane receptor	Activated	2.863	1.58e-08	ARAP2,ARHGEF1,BCL2A1,BGN,BIRC3,CAMK2B,CASP3,CCL3,CCL4,CCR1,CCRL2,CD48,CD80,CD83,CD86,COL18A1,COL1A1,COL5A1,COL6A1,CSF1,CXCL1,CXCL10,CXCL11,CXCL6,CXCL8,CXCL9,CXCR2,EGR1,FAIM2,FPR1,FSCN1,GADD45G,GBP1,GLIPR1,GPR107,HLA-DQB1,IL10,IL18,IL1B,IQGAP2,ITGA7,JUND,LAMP3,LST1,LUM,LY75,MAPK7,MMP1,MMP13,NR4A1,P2RY10,PLEC,PRKCB,SOD2,SPP1,TFRC,TGFB1,TLR2,TLR8,TNFAIP6,TNK2,TRIB1,UGCG,WNK1	264 (12)
S100A9	3.964	other	Activated	2.851	1.5e-09	C1QB,CCNE2,CD27,CD274,CP,CTLA4,CXCL10,CXCL8,ELN,FCGR2A,GFRA3,GJB2,GZMB,H19,IL1B,ITGB4,KLF15,MCF2L,MMP1,MMP13,MMP3,MYH8,NGFR,OLR1,PER1,PLXNB3,PTPRO,RNASE6,RXRG,S100A8,S100A9,SEMA3B,SHC3,SLC26A1,STAC2,TNFAIP8,TYRP1,UNC5A,WISP2	313 (14)
S100A8	3.608	other	Activated	2.814	3.19e-09	C1QB,CCNE2,CD274,CD80,CP,CTLA4,CXCL10,CXCL8,CXCL9,ELN,FCGR2A,GFRA3,GJB2,GZMB,H19,IL10,IL1B,ITGB4,KLF15,MCF2L,MMP1,MMP13,MMP3,MYH8,NGFR,OLR1,PER1,PLXNB3,PTPRO,RNASE6,RXRG,S100A8,SEMA3B,SHC3,SLC26A1,STAC2,TNFAIP8,TYRP1,UNC5A,WISP2	400 (12)
LTBR	-0.62	transmembrane receptor	Activated	2.813	0.0481	CD80,CD86,CR2,CXCL13,LYZ,POU2AF1,SERPINA1,TNFSF13B
IFI16	0.617	transcription regulator	Activated	2.804	0.286	CCL3,CCL4,CXCL10,CXCL8,IL1B,IL1RN,IL7R,SELE
TRAF6	0.807	enzyme	Activated	2.781	0.0019	BIRC3,CD274,CD80,CTNNB1,CXCL1,CXCL13,CXCL8,IL10,IL1B,MMP13,SELE,TGFB1	309 (11)
IFNL1		cytokine	Activated	2.775	0.0862	CD80,CD83,CXCL10,CXCL11,CXCL8,CXCL9,GBP1,IL10,SAMD9,TLR2
C5AR1	0.919	g-protein coupled receptor	Activated	2.772	0.0307	CD80,CD86,CXCL8,FCER1G,FCGR1A,FCGR2A,IL1B,MMP1
Tnf (family)		group	Activated	2.765	0.00708	BIRC3,C3AR1,CCL3,CCL4,CCR5,CD163,CD86,CSF1,CXCL1,CXCL10,CXCL11,CXCL8,CXCL9,IL1B,MMP13,PRKCDBP,PTGS2,SELE,SELL,TLR2,TNFSF13B	218 (11)
EBI3	0.105	cytokine	Activated	2.728	0.00137	B2M,CD80,CD86,EOMES,GADD45G,HLA-DMB,HLA-DOB,HLA-DPA1,HLA-DQA1,HLA-DRA,IL10	431 (16)
PI3K (complex)		complex	Activated	2.726	0.00443	ADAM28,BIRC3,CASP3,CCL3,CCL4,CCNB1,CCR1,CD2,CD274,CD86,COL1A1,CXCL10,CXCL8,CXCR4,CYBB,DAPP1,GLI1,GLI2,H19,HAS1,IGF2,IL10,IL1B,IL1RN,IL7R,LEFTY2,MMP1,MMP13,MRC1,PTGS2,SELL,SLC9A1,SPP1,SREBF1,TREM1,UGCG,XBP1	392 (12)
ELAVL1	-0.227	other	Activated	2.72	0.0382	CD83,CENPE,KIF11,KIF18A,MYOG,NCAPG,NEK2,NUF2,PBK,PCGF2,PTGS2,SAT1,TOP2A
REL	0.835	transcription regulator	Activated	2.697	0.455	ANLN,B2M,BCL2A1,CCL4,CD80,CD86,CR2,CRKL,CXCL10,CXCL8,EZH2,IGHG1,IL18,IL2RA,IRF4,NR4A1,PCBP4,SOD2,TNFSF13B,TTK
IL22		cytokine	Activated	2.675	0.0747	CD274,CXCL8,FLG,GPT,IL10,IL1B,LBP,MMP1,MMP3,MUC5B,S100A8,S100A9
EZH2	1.706	transcription regulator	Activated	2.675	9.77e-05	BIRC3,C15orf48,C4BPB,CCNE2,CCR5,CSNK1A1,CTNNB1,CX3CL1,CXCL1,CXCL10,CXCL11,CXCL8,DAB2IP,EGR1,EOMES,EZH2,GRIK5,HOXD11,HOXD9,IL10,IL18RAP,MNDA,MYH4,NKD1,NKD2,NME5,PER1,PIM2,PIP5K1C,PITX2,PLEKHA6,POU2F3,PPP1R12C,PRRT4,PTGS2,RAC3,SERPINA1,SFRP2,SFRP4,SLC22A18AS,SLC7A11,SPIB,T,TGFB1,UBD	445 (14)
MAP3K8	1.076	kinase	Activated	2.666	0.0112	ACPP,BIRC3,CCL4,CCR1,CCR2,CCR5,CXCL8,FSCN1,GPR160,GPR171,IL10,IL18,IL1B,IRF2BPL,MAD2L1,MMP3,PTGS2,SBK1,SDR42E1,SH3D21,UBALD1
LDL		complex	Activated	2.665	3.14e-05	BCL2A1,CAMK2B,CCL3,CCL4,CCR2,CD80,CDK1,CLIP2,CTNNB1,CXCL10,CXCL11,CXCL13,CXCL6,CXCL8,CYBB,EGR1,EGR3,EMB,FCGR1A,GPR183,IL1B,IL1RN,MKI67,MMP1,MMP3,MSR1,NAMPT,NR4A1,OLR1,PTGS2,PTPRF,S100A8,SELE,SOD2,SREBF1,TANK,TGFB1,TNFAIP6,XBP1	337 (10)
IL12 (family)		group	Activated	2.65	0.0156	CCL3,CCL4,CCR5,CD274,CD69,CD80,CD86,FCGR3A/FCGR3B,GZMB,ICOS,IL10,IL18RAP,IL2RA,IRF4,KLRC4-KLRK1/KLRK1,PIM2
SELPLG	0.511	other	Activated	2.646	0.0172	BCL2A1,CCL3,CCL4,CXCL8,CXCR4,IL10,IL1B
IFNE	1.277	cytokine	Activated	2.646	0.000532	CD80,CD83,CD86,CXCL10,CXCL11,CXCL9,HEXB,IL10,PTGS2,ZBP1	239 (10)
CHD4	-0.067	enzyme	Activated	2.646	0.0332	HBB,HMCN2,NCEH1,NGFR,PRPH,RRAD,SFRP4,SYDE1,TNNC2
HRG		other	Activated	2.646	0.000808	C1QB,CD83,CXCR4,FCGR1A,FCGR3A/FCGR3B,HLA-DQA1,SPP1
NfkB-RelA		complex	Activated	2.642	0.00205	CCL13,CCL3,CXCL8,IL10,IL1B,PTGS2,SELE
STAT5a/b		group	Activated	2.63	0.135	BCL2A1,CD69,FCER1G,FCGR1A,FCMR,IL2RA,LRMP,NETO2,PIM2,PTGS2,TLR2
NfkB1-RelA		complex	Activated	2.615	0.0044	CXCL1,CXCL8,MMP1,MMP13,MMP3,PTGS2,SELE
FN1	1.219	enzyme	Activated	2.606	0.123	BIRC3,CCL4,CD79A,CD83,CLIC4,COL1A1,CXCL1,CXCL8,DLGAP4,IGF2BP3,IL1B,IL7,ITGA4,JUND,MMP1,MMP13,MMP3,NES,SLC9A1,SPP1,TGFB1,ZBTB7A
PLAU	0.388	peptidase	Activated	2.589	0.296	CCR5,CYR61,FCGR1A,IL1B,MMP1,S100A8,S100A9
ICOS	2.077	transmembrane receptor	Activated	2.586	0.0847	CTLA4,CXCR4,EOMES,ICOS,IL10,IL2RA,MKI67
ETS2	-0.171	transcription regulator	Activated	2.572	0.0346	CD79A,HPSE,IL2RA,LYZ,MMP1,MMP13,MMP3,MSR1,SPP1,TFEC
IL23		complex	Activated	2.556	0.0353	CCR2,CXCL8,ICOS,IL10,IL2RA,IRF4,TLR2
CD86	2.178	transmembrane receptor	Activated	2.556	0.00468	CCL3,CCL4,CD69,CD80,CD86,CTLA4,GZMA,ICOS,IL10,XBP1	285 (17)
PKD1	-2.198	ion channel	Activated	2.554	0.194	ALG6,AMPH,ATP1B2,CTNNB1,DDX3Y,EMILIN1,GLI2,IDH1,JPH2,PCDH7,PITX2,PRKCB,QPCT,RADIL,RASSF6,ST5,SYNJ2,TNFAIP8
ERK1/2		group	Activated	2.521	0.00443	ANKRD2,ASAH1,B2M,BCL2A1,BIRC3,CAV3,CCL3,CCL4,CD80,CD86,CDC42EP5,CDK1,CLEC11A,COL1A1,COL2A1,CXCL1,CXCL10,CXCL6,CXCL8,CXCR4,CYBB,EGR1,H19,IL10,IL1B,IL2RA,JUND,MAP3K10,MMP1,MMP13,MMP3,MUC5B,MYOG,NAMPT,PTGS2,SPP1,TREM1	299 (13)
PPIF	0.264	enzyme	Activated	2.5	0.00508	CCL4,CCR1,CCR2,CCR5,CCRL2,CHST1,CX3CL1,CXCL10,CXCL6,CXCR2,CXCR4,CXCR6,GSC,HIST1H2BI,PITX2,SPON2	288 (7)
KDM5A	0.54	transcription regulator	Activated	2.496	0.287	COX17,DMPK,MAP2K7,MYH4,MYH8,MYL4,NDUFS7,PGAM2,RYR1,SOD2,TCAP,TNNC2,TRIM72
IKZF1	1.28	transcription regulator	Activated	2.486	0.129	AJUBA,ALAS2,CD3D,DTX1,EXOC3L1,FGFR4,IGLL1/IGLL5,IL7R,KIF23,NFIX,NGFR,NOTCH3,PTH1R,TRA,ZFPM1
MYCN	-1.351	transcription regulator	Activated	2.478	1	ABCA2,ABCA3,ABCD2,ABCG4,AMOTL2,B2M,COL18A1,COL1A1,COMMD3-BMI1,E2F5,EZH2,MIR17HG,MRC2,NGFR,PDK1,RUSC2,SLIT3,T,TM6SF1
MBTD1	0.575	other	Activated	2.449	0.0353	AQP9,CCL4,CCNB1,HBA1/HBA2,PRDM16,SELENOP,TLCD2
SAA1	-0.885	transporter	Activated	2.447	0.000113	BGN,CCL4,CXCL10,CXCL8,IL10,IL1B,IL1RN,MRC1,SREBF1	305 (16)
SMTNL1	-1.946	other	Activated	2.438	0.0254	FLNC,MYH4,PTGS2,PYGM,TNNC2,TNNT3
Lymphotoxin		complex	Activated	2.433	0.000566	CXCL10,CXCL13,CXCL8,IL1B,MMP1,MMP3,TIMD4	302 (11)
RNASE1	1.325	enzyme	Activated	2.433	0.00603	CCL3,CCL4,CXCL10,CXCL9,IL2RA,IL7
Gm-csf		group	Activated	2.424	0.000258	CASP3,CD163,CD80,CD83,CD86,CXCL8,IL10,IL1B,LAMP3,MMP1,MRC1,PTGS2,TGFB1	351 (14)
IKBKE	0.006	kinase	Activated	2.414	0.208	BIRC3,CXCL10,CXCL8,MMP13,MMP3,PTGS2
IL36B		cytokine	Activated	2.412	0.000173	CD80,CD83,CD86,CXCL1,CXCL10,CXCL8,IL18,IL1B	249 (13)
TNFSF15	0.989	cytokine	Activated	2.412	0.0298	BIRC3,CD80,CD83,CD86,CXCL8,IL2RA
TLR5	0.963	transmembrane receptor	Activated	2.4	0.00992	CCL4,CD80,CD86,CXCL8,IL10,IL1B,MMP1,TLR7	289 (14)
SYK	1.079	kinase	Activated	2.396	0.0833	CCL4,CD69,CXCL10,CXCL8,IL10,IL1B
E2f		group	Activated	2.395	0.00693	ALG5,CCNA2,CCNB1,CDC7,CDK1,DBF4,FANCD2,GAS2L1,HIST1H2AB,HIST1H2AG,HIST1H3B,ITGB4,KNTC1,MAD2L1,MIR17HG,NUSAP1,RRM2,TMEM126A,TTK
ATF6	0.954	transcription regulator	Activated	2.39	0.368	AURKA,BUB1,CDKN3,DERL3,HMMR,XBP1
IL33	0.162	cytokine	Activated	2.388	0.00373	CCL18,CCL3,CCR2,CD69,CD86,CLEC4E,CXCL10,CXCL8,CXCR2,IL10,IL1B,MSR1,MUC5B,TFEC,TGFB1	276 (14)
REST	0.673	transcription regulator	Activated	2.387	0.224	CACNA1H,DCX,FAM105A,KCNQ4,MAD2L1,MYOG,NCAM2,NELL1,NPTXR,SCG2,SYN1,SYT7,VAMP2
CEBPB	-0.279	transcription regulator	Activated	2.385	0.1	ATR,BCL2A1,CCL3,CCL4,CCNA2,CCR5,CLEC4E,COL10A1,COL1A1,CP,CTNNB1,CTSC,CXCL8,CXCR4,DMWD,ELANE,FHL2,GNAS,HBB,HIST1H4J,IGHE,IL10,IL1B,IL1RN,IL7,INMT,LBP,MMP1,MMP13,MMP3,MSR1,NDRG4,PPP1R14A,PTGS2,SAT1,SERPINA1,SPP1,SREBF1,TGFB1,TLR8,TNFAIP6
ECSIT	-1.049	transcription regulator	Activated	2.382	0.0214	CD83,CXCL8,IL1B,IL1RN,PTGS2,SOD2
IRF6	-0.063	transcription regulator	Activated	2.376	0.00576	CXCL8,FPR2,IL10,IL18,IL1B,MAD1L1,PLA2G2D,PTGS2,SOD2	213 (13)
TSLP	0.395	cytokine	Activated	2.373	6.14e-05	CD80,CD83,CD86,CXCL8,CXCL9,IL10,IL2RA,MKI67,SELE,SELL,TGFB1	274 (16)
IL17F		cytokine	Activated	2.338	0.000304	CXCL1,CXCL10,CXCL6,CXCL8,MMP1,MMP13,MMP3,PTGS2,TGFB1	376 (13)
CD14	0.951	transmembrane receptor	Activated	2.299	0.000151	BCL2A1,CCL3,CCL4,CXCL10,CXCL8,CXCR2,GPT,IL10,IL1B,IL2RA,PTGS2,SELE,TGFB1,TLR2	236 (14)
HMGB1	0.571	transcription regulator	Activated	2.283	3.35e-06	CASP3,CCL3,CCL4,CD58,CD80,CD83,CD86,CXCL8,FASN,HOXD9,IL10,IL1B,MMP1,MMP3,MRC1,MYOG,PTGS2,SELE,SREBF1,TLR2	365 (16)
MOG		other	Activated	2.256	0.000959	CCR1,CCR2,CCR5,CD274,CD80,CD86,CTLA4,CXCL10,IL10,MKI67,MMP3,TGFB1	383 (13)
RNASE2	2.876	enzyme	Activated	2.251	0.00011	CCL3,CCL4,CD83,CD86,CSF1,CXCL10,CXCL9,IL10,IL2RA,IL7,T	201 (9)
Fcer1		complex	Activated	2.242	0.00993	BCL2A1,CCL3,CCL4,CD83,CSF1,CXCL8,IL10,IL1B,IL1RN,KMO,MRC1	333 (15)
TYR		enzyme	Activated	2.236	0.00422	CCR1,CCR2,CXCR1,CXCR2,CXCR4	264 (7)
SMAD7	-0.995	transcription regulator	Activated	2.236	0.0703	BGN,CCNA2,CCNB1,CDK1,COL1A1,COL2A1,COL6A1,CXCL10,IL1B,ITGA7,LTBP3,MMP1,PITX2,TGFB1,TGFB3,TPM2
IL12B	0.533	cytokine	Activated	2.23	0.00585	CCR5,CD86,CXCL10,CXCL8,EOMES,GZMB,IL10,IL1B,S100A8,S100A9,TGFB1	430 (16)
CCND1	-0.637	transcription regulator	Activated	2.228	0.0376	ASPM,AURKA,BRIP1,CCNA2,CCNE2,CENPK,CEP55,COL1A1,COL27A1,DDIAS,DEPDC1,DTL,E2F7,ESCO2,ITGB6,JKAMP,KDM6B,KIAA1524,KIF11,KIF20A,KIF20B,KNL1,LCORL,MELK,MMP3,PTPRC,RRM2,SPP1,STARD4,TGFB3,TP53INP2
IL-17f dimer		complex	Activated	2.219	0.0106	CCL3,CCL4,CXCL1,IL10,IL1B
OSMR	0.569	transmembrane receptor	Activated	2.219	0.0215	BIRC3,FASN,LBP,SERPINA1,SREBF1
STAT2	0.405	transcription regulator	Activated	2.219	0.194	CXCL10,CXCL8,GBP1,GLI1,IL10,PITX2
IL-1R		group	Activated	2.219	0.0447	IL1B,MMP1,MMP13,MMP3,SELE
MBD2	0.495	transcription regulator	Activated	2.219	0.552	ADGRB1,BIRC3,CKS2,ELANE,NEIL3
VIPR1	-1.062	g-protein coupled receptor	Activated	2.216	0.00799	CCL4,CD80,CD86,CXCL10,IL10	230 (10)
IRAK1	-0.879	kinase	Activated	2.216	0.163	CXCL8,IL10,IL1B,MMP1,SELE
BAX	-0.718	transporter	Activated	2.213	0.139	CASP3,CCNB1,CDK1,CTSS,CXCL10,DNAJB9,XBP1
BHLHE40	-0.939	transcription regulator	Activated	2.211	0.0263	FASN,IL2RA,MYOG,PER1,SREBF1
CIITA	0.016	transcription regulator	Activated	2.201	0.000415	B2M,COL1A1,HLA-DMB,HLA-DOA,HLA-DOB,HLA-DPA1,HLA-DQA1,HLA-DQB1,HLA-DRA,IL10
AIMP1	0.614	cytokine	Activated	2.2	0.00589	CCL3,CCL4,CXCL8,IL10,IL1B	213 (10)
Ifnar		group	Activated	2.2	0.101	B2M,CD274,CD86,CXCL10,FCER1G,IL1B,ITGA4,PDCD1LG2,SPP1,TLR2,ZBP1
ELF3	-0.815	transcription regulator	Activated	2.191	0.0889	COL2A1,LYZ,MMP13,MMP3,PTGS2
NOS2	0.29	enzyme	Activated	2.185	0.000698	BCL2A1,CASP3,CAV3,CCL4,CD53,CD80,CD86,CHI3L1,CLEC4D,CP,CTSC,CXCL8,FASN,GPT,H19,IGHG1,IL10,IL1B,IL1RN,MYL3,NRTN,PTGS2,S100A8,SLC2A4,TCAP,TGFB1,TNFSF13B,TNK2,TNNT3	302 (10)
EIF2AK2	0.552	kinase	Activated	2.177	0.299	BRIP1,CXCL8,EGR1,ERAP2,GABBR1,IL1B,SELE,SOD2,SP140
CGA		other	Activated	2.177	0.111	BIRC3,CLDN5,CXCL8,PTGS2,SFRP4
PF4	0.763	cytokine	Activated	2.175	0.0522	CCL3,CCL4,CD86,CXCL8,IL1B
Nfat (family)		group	Activated	2.172	0.0326	CCL3,CX3CL1,CXCL8,CYBB,CYR61,DHRS9,IL10,IRF4,PDCD1LG2,PTGS2,SELE,SOD2,TLR10
HSP90B1	1.051	other	Activated	2.169	0.0254	CD86,IL18,IL1B,ITGA4,TLR2,XBP1
IL6R	-0.009	transmembrane receptor	Activated	2.168	0.00222	CCL3,COL1A1,COL2A1,CXCL10,CXCL6,CXCL8,IGF2,IL10,IL1B,MMP13,MMP3,NAMPT,PTGS2,TGFB1	249 (13)
LTA	0.439	cytokine	Activated	2.159	0.169	COL2A1,CXCL13,IL10,IL1B,PTGS2,SELL
E2F1	-0.2	transcription regulator	Activated	2.152	0.179	ALG5,AURKA,BOK,CASP3,CBX7,CCNA2,CCNB1,CCNE2,CCNO,CDK1,CKB,COL10A1,COL2A1,CRKL,CTNNB1,DBF4,ECT2,EGR1,EZH2,FANCD2,FBXO5,H19,HELLS,HIST1H2AB,INMT,KCNA3,KIF23,MAD2L1,MAP2K7,MMP1,MMP3,MT1G,MYH4,NDC80,NUSAP1,PDK1,PSAT1,RRM2,SELE,SLC22A18AS,SOD2,SOX7,TGFB1,TOP2A
PAX5	1.299	transcription regulator	Activated	2.146	0.0016	CD19,CD79A,CR2,CTNNB1,GPRIN3,IGLL1/IGLL5,JCHAIN,POU2AF1,PTPRF,SLC16A10
Ap1		complex	Activated	2.139	0.0104	BCL2A1,C3AR1,CCL3,CCL4,CCNA2,CHRD,CXCL8,GSC,GZMB,HBB,IL1B,IL2RA,MMP1,MMP13,MMP3,MSR1,NOG,PTGS2,SELE,SPP1,TGFB1
Ifn gamma		complex	Activated	2.132	0.00974	CASP3,CD86,CHI3L1,COL1A1,CXCL10,CXCL8,CXCL9,CYBB,GBP1,HLA-DRA,IL10,IL1B,LY96,PCDH7,VSIG4	440 (14)
SPI1	-0.372	transcription regulator	Activated	2.131	2.97e-06	ADGRE1,C3AR1,CCL3,CCL4,CCNA2,CD180,CD19,CD79A,CDK1,CHI3L1,CSF1,CTSS,CXCR1,CYBB,ELANE,FCER1G,GPR84,IGHE,IL10,IL18,IL1B,IL1RN,IL2RA,IL7R,IRF4,ITGA4,LYZ,MMP1,MRC1,MS4A1,MT1G,P2RY10,PTGS2,PTPRC,SPP1,TFEC,TLR2,TREM1	346 (13)
SPDEF		transcription regulator	Activated	2.121	0.0543	BIRC3,COL13A1,COL16A1,COL1A1,COL5A1,COL6A1,COL6A2,CXCL8,PTPRF,TGFB1
SAA		group	Activated	2.12	0.00032	CSF1,CXCL8,IL10,IL1RN,IRF4,MMP1,MMP13,MRC1,PTGS2,TLR2	351 (12)
IFN Beta		group	Activated	2.109	0.0535	C3AR1,CCL3,CD274,CD69,CD80,CD83,CD86,CXCL1,CXCL10,CXCL11,CXCL8,IL10,IL1B,IL1RN,SLC16A6,TGFB1,ZBP1
ERK		group	Activated	2.107	0.0333	BGN,CCL4,CCR1,CKS2,COL1A1,CTNNB1,CXCL10,CXCL6,CXCL8,DIO3,EGR1,EZH2,GK,GPRC5C,HAS1,IL10,IL1B,KYNU,MMP1,MMP13,MMP3,MS4A1,NOTCH3,PTGS2,SELL,SFN,TNFAIP8,UGCG
IL32	-0.431	cytokine	Activated	2.102	0.0183	CCL3,CCL4,CTNNB1,CXCL1,CXCL8,IL10,IL1B,MMP13,MMP3,PTGS2
CAMP		other	Activated	2.074	0.000253	CCL3,CCL4,CD80,CD83,CD86,CSF1,CXCL1,CXCL10,CXCL8,CXCR2,CXCR4,FPR2,IL10,IL18,IL1B,IL1RN,PTGS2,TLR2	390 (16)
STAT3	0.392	transcription regulator	Activated	2.068	1.69e-06	ALAS2,BOC,CASP3,CCL4,CCNB1,CCR1,CCR5,CCRL2,CD226,CD274,CD80,CD83,CD86,CDK1,CHI3L1,COL1A1,COL5A1,CTF1,CTLA4,CX3CL1,CXCL10,CXCL13,CXCL6,CXCL8,CXCL9,CXCR2,CXCR4,ECT2,EGR1,EGR3,EOMES,FAM26F,FASN,FCER1G,FCGR1A,FSCN1,GADD45G,GBP5,GIGYF1,GLIPR1,GPR65,GZMB,HBB,HLA-DQA1,ICOS,IFI30,IKZF3,IL10,IL1B,IL1RN,IL2RA,IL7,IRF4,ITGB6,KLRC4-KLRK1/KLRK1,LBP,LYZ,MMP13,MMP3,NAMPT,NES,NOTCH3,NUMBL,PDCD1LG2,PIM2,PTGS2,S10…	463 (16)
IFNB1		cytokine	Activated	2.057	0.0598	AMH,CASP3,CCL3,CCL4,CCR5,CD274,CD38,CD80,CD83,CD86,CLEC4E,CX3CL1,CXCL10,CXCL11,CXCL8,CXCL9,DDX3Y,FBLN2,GBP5,GLIS2,IL10,IL1B,KLRC4-KLRK1/KLRK1,NFIX,PTGS2,STARD4,TLR7,TLR8,TSIX,ZBP1
MAP3K1	0.958	kinase	Activated	2.039	0.0127	BIRC3,CSTA,CXCL8,EGR1,MMP13,MMP3,NOV,PTGS2,TGFB1,TOP2A
PML	-1.299	transcription regulator	Activated	2.035	0.471	DNAJB9,FANCD2,FASN,HBB,HLA-DMB,HLA-DRA,IL1B,LIPE,LYZ,RXRA,SREBF1
C5	1.3	cytokine	Activated	2.031	0.0081	CCL13,CCL3,CCL4,CSF1,CXCL1,CXCL10,CXCL8,CYBB,EGR1,FCGR1A,FCGR2A,IL10,IL1B,MMP1,MMP3,NFIX,SELE,TGFB1	284 (11)
FOXL2		transcription regulator	Activated	2.029	0.171	AMH,BCL2A1,CCL3,CYP26B1,PTGS2,SMAD6,SOD2,TAS2R13
Mek		group	Activated	2.028	0.183	CTNNB1,CXCL10,CXCL11,CXCL8,CXCL9,EGR1,EGR3,FASN,IL10,IL1B,MMP13,MS4A1,NES,NOL3,NR4A1,PTGS2,SEMA3C,SLC16A6,TOP2A,TYRP1
CSF1	-1.596	cytokine	Activated	2.018	0.0038	CCL3,CCNB1,CCR5,CD163,CSF1,CTNNB1,CXCL6,EGR1,EGR3,FCER1G,FCGR2A,FCGR3A/FCGR3B,FHL2,IL10,IL18,IL1B,IRF4,ITGA4,MRC1,MSR1,PTPRC,TLR1,TLR2,TLR6,XBP1	434 (16)
NAMPT	1.643	cytokine	Activated	2.014	0.000499	CXCL1,CXCL10,CXCL8,MMP1,MMP3,NAMPT,NAT1,TGFB1	355 (13)
RAC1	0.286	enzyme	Activated	2.01	0.0967	CD86,COL2A1,CTNNB1,CXCL8,IL10,IL1B,MMP1,MMP13,MYOG,PTGS2,RAC3,SOD2,TGFB1
CXCR4	2.082	g-protein coupled receptor	Activated	2.007	0.0183	CD69,CXCL1,CXCL10,CXCL8,CXCR2,CXCR4,EGR1,IL2RA,MMP13,ZBTB16
cyclooxygenase		group	Activated	2	0.0679	IL10,MMP3,MRC1,PTGS2
IL1RL2	0.446	transmembrane receptor	Activated	2	0.00137	CD83,CXCL1,CXCL10,CXCL8	202 (8)
IFNW1		cytokine	Activated	2	0.000385	CD80,CD83,CD86,CXCL10,CXCL11,CXCL9,ZBP1
STAT1/3/5 dimer		complex	Activated	2	0.0138	CHI3L1,MMP1,MMP13,MMP3
TNFSF13	0.45	cytokine	Activated	2	0.43	IGHA1,IGHG1,IRF4,XBP1
STAP2	-0.267	other	Activated	2	0.0106	CCR1,CCR2,CXCR1,CXCR2,CXCR4
ACTL6A	0.848	other	Activated	2	0.184	CCNA2,CCNB1,CCNE2,SFN
IFNK		cytokine	Activated	2	0.00205	CD80,CD83,CD86,CXCL10,CXCL11,CXCL9,ZBP1	300 (10)
TERT		enzyme	Activated	2	0.354	B2M,CTSC,CXCL8,IL1B,IQGAP2,MMP1,MMP3,PTGS2,RRM2,SOD2,SPP1,T,XBP1
CTSZ	1.217	peptidase	Activated	2	0.0043	CD80,CD83,CD86,IL10	217 (7)
ASXL1	-0.323	transcription regulator	Activated	2	0.314	ATP1A2,KLF15,LIPE,SLC2A4
GNAI2	-0.032	enzyme	Activated	2	0.0997	CCR5,CXCR4,ITGA4,MYOG,SELL
TNNI3		transporter	Activated	2	0.00984	CCL4,CCR1,CCR2,CCR5
DDIT3	-0.553	transcription regulator	Activated	2	1	CXCL8,MYCBP,SELE,XBP1
ACTN4	-0.525	transcription regulator	Activated	2	0.0138	CXCL8,IL1B,MMP1,MMP3
RAD21	0.551	transcription regulator	Activated	2	0.12	HLA-DQA1,HLA-DQB1,HLA-DRA,IGF2
CKS1B	0.648	kinase		1.997	0.00137	CCNA2,CCNB1,CDK1,CXCL8	290 (9)
IL3		cytokine		1.994	0.000115	ABCA2,ADGRE1,ARHGEF1,BIRC3,CASP3,CD3D,CD3G,CD48,CD53,CD69,CD80,CD83,CD86,CLEC11A,CSF1,CSNK1A1,CTLA4,CXCL8,CXCL9,CXCR4,EGR1,EGR3,FASN,FCGR2A,FGFR4,GADD45G,GNAO1,GNAS,GZMA,HBA1/HBA2,IL1B,IL2RA,JCHAIN,LAMP3,LY75,NOV,PIM2,PLA2G7,PTPN22,RPS4Y1,SELE,SELL,SLAMF7,TLR2,TPD52,WNK1,XBP1,ZBTB7A	285 (15)
NR1I3	-0.7	ligand-dependent nuclear receptor		1.987	1	RARRES1,SAT1,SREBF1,UGT2B17
PIK3CD	0.176	kinase		1.987	0.219	CCL3,CCL4,CCNA2,CXCL8
XIAP	0.297	enzyme		1.985	0.00268	CASP3,CSF1,CXCL1,CXCL8,PTGS2,SELE,SOD2	304 (13)
SKIL	1.049	transcription regulator		1.982	0.303	CKS2,GSC,MYOG,NETO2,SLC16A6
ULBP1	-0.302	transmembrane receptor		1.982	0.00256	CCL4,CD69,CD83,IL2RA	376 (9)
TLR2/3/4/9		group		1.981	0.00984	CD58,CD80,CD83,CD86	191 (7)
TAC4		other		1.981	0.0244	CD80,CD86,IL1B,XBP1
C/ebp		group		1.98	0.558	MMP1,PTGS2,TGFB1,UGT2B17
EPHX2	-0.634	enzyme		1.98	0.0311	CXCL6,IL1B,SELE,XBP1
PTPRC	2.411	phosphatase		1.976	0.002	BCL2A1,CCL4,CCR1,CXCR1,CXCR2,IL10,IL1B,IL7	410 (15)
IL36A		cytokine		1.974	0.0136	CXCL1,CXCL10,CXCL6,CXCL8,IL1B
ADRB2	1.056	g-protein coupled receptor		1.97	0.0353	ADRA2B,CD86,COL1A1,GNAS,IL10,POU2AF1,SPP1
IL36G		cytokine		1.97	0.0311	CD83,CXCL1,CXCL10,CXCL8
CXCL2	1.326	cytokine		1.969	0.0388	CCL4,CXCL10,CXCR2,IL1B
FABP4	-0.324	transporter		1.964	0.105	IL1B,LIPE,MSR1,PTGS2
MYBL2	0.909	transcription regulator		1.964	0.0183	BIRC3,CCNA2,CCNB1,CDK1,ELN,MAD1L1,TFEC,TOP2A
PTCH1	-0.924	transmembrane receptor		1.96	0.0787	COL2A1,GLI1,IGF2,PTCH2,TNNT3
IFNA4		cytokine		1.959	0.0447	CD69,CXCL10,CXCL11,CXCL9,ZBP1
JAK3	0.34	kinase		1.955	0.238	CD274,GADD45G,IL10,IL2RA,IL7R
NPR1	-1.451	enzyme		1.953	0.167	COL1A1,SLC9A1,TGFB1,TGFB3
SYK/ZAP		group		1.951	0.0186	CD69,IL10,MMP1,PTGS2
WISP2	-1.642	growth factor		1.951	1	CTNNB1,SLC2A4,TGFB1,XBP1
EIF2AK4	0.49	kinase		1.951	0.201	EGR1,IL10,PSAT1,SOD2
P38 MAPK		group		1.949	0.00059	BCL2A1,BGN,CAV3,CD69,CD80,CD83,CD86,CLDN5,CXCL10,CXCL11,CXCL6,CXCL8,CXCL9,CXCR4,CYBB,DIO3,EGR1,GBP1,IL10,IL1B,IL1RN,IL2RA,ITGA4,ITGB4,KLF15,MMP1,MMP13,MMP3,MUC5B,MYBPH,MYH11,MYOG,NGFR,NOTCH3,NR4A1,PLA2G7,PTGS2,RRAD,RYR1,SELE,TGFB1,TLR2,TNNC2,TNNT3,TOP2A,TREM1,TRIB1,ULK1	245 (12)
CIDEC	-0.588	other		1.938	0.201	COX4I2,FOXC2,LIPE,PNPLA2
IL23A	0.259	cytokine		1.937	0.0172	CXCL10,CXCL13,ICOS,IL10,IL1B,S100A8,S100A9
MAP3K14	-1.084	kinase		1.937	0.182	BIRC3,CXCL1,CXCL8,IL10,IL7R,PTGS2,TNFAIP6,XBP1
NR0B2		ligand-dependent nuclear receptor		1.937	1	EGR1,FASN,GPT,SREBF1
HEY2	-0.929	transcription regulator		1.934	0.237	KCNJ2,MYH11,MYL4,SMTN
ST14	0.941	peptidase		1.934	0.000628	CXCL8,MMP1,MMP13,MMP3	251 (12)
RICTOR	1.177	other		1.929	1	ATP6V1B1,CD69,CDC42EP5,COX17,COX4I2,IL7R,NCAM2,NDUFS7,PRKCB,PTGS2,RPS4Y1
IL17D	-1.431	other		1.925	0.0244	CD38,CXCL10,CXCL13,LBP
IRAK4	1.181	kinase		1.92	0.0188	BIRC3,CD80,CD86,CXCL10,CXCL6,CXCL8,EGR1,IL10,IL1B,IRF4,NR4A1,OLR1
LYN	1.25	kinase		1.915	0.0355	BCL2A1,CCL4,CCNA2,CD19,CD80,CD86,CR2,CSF1,EGR1,IL1B,KLRB1,TGFB3
AR	-1.225	ligand-dependent nuclear receptor		1.914	0.155	ACPP,AMH,BUB1,CAMK2A,CCDC85B,CCNA2,CENPE,CHTF18,CLCN1,CTNNB1,DEPDC1,DNAJB9,EGR1,EMB,HSPB7,IGF2,ITGB4,KCNJ2,KNTC1,KPNA2,LAMA5,LAMC3,LMOD1,MAD2L1,MYL3,MYOG,NEK2,NGFR,NUSAP1,PER1,PNMT,RARRES1,SCN4A,SLC39A8,SLC7A11,SMTN,SMYD1,TACC2,TGFB1,TPD52,XBP1,ZBTB16
IRF5	-0.083	transcription regulator		1.914	0.351	CASP3,CCL3,CCL4,CXCL10,CXCL11,CXCR4,NAMPT
NFKBIA	0.012	transcription regulator		1.872	6.25e-08	AEBP1,ATP6V1B1,BCL2A1,BIRC3,BOK,CARD10,CCNA2,CCNB1,CCNE2,CCR1,CD69,CD80,CD86,CHI3L1,CHI3L2,CITED4,COL2A1,CP,CSF1,CTNNB1,CX3CL1,CXCL1,CXCL10,CXCL11,CXCL6,CXCL8,CXCR4,CYBA,EOMES,ERAP2,FGFR4,FHL2,FOXC2,FSCN1,GADD45G,GCH1,GZMB,GZMK,HAS1,HPSE,IGF2,IGFBP6,IL10,IL1B,IL1RN,IL2RA,IL7R,IRX3,LAMA5,LYNX1,MMP1,MMP13,MMP15,MMP3,NR4A1,PCDH7,PTGS2,S100A8,S100A9,SAT1,SCFD1,SELE,SEMA3C,SOD2,SOD3,TFRC,TGFB1,TGFB1I1…	405 (15)
IL17a dimer		complex		1.85	0.00971	CCL3,CCL4,CXCL1,CXCL11,IL10,IL1B	109 (4)
TAC1	0.171	other		1.813	0.00122	CASP3,CCL4,CLEC11A,CXCL10,CXCL8,CXCR4,CYR61,IL1B,IL1RN,MAPT,PNOC,PTGS2,SELE,SOX13,TGFB1,ZFPM1	273 (16)
IL1R1	0.215	transmembrane receptor		1.803	0.0019	CXCL1,CXCL10,CXCL8,EGR1,IL10,IL18,IL1B,LBP,MYH11,PTGS2,SELE,TGFB1	281 (13)
MAPK8	0.98	kinase		1.784	0.0236	BIRC3,CCNA2,COL1A1,CSTA,CXCL8,CYBB,EGR1,EOMES,IL10,IL1B,IL2RA,JUND,MMP1,MMP13,MMP3,MSR1,MUC5B,MYOG,PTGS2,SELE,TLR2
PRKCA	-0.157	kinase		1.782	0.389	COL1A1,CSTA,CYBB,EGR1,IGF2BP3,MMP1,MMP3,PTGS2,S100A8,S100A9
IFNA1/IFNA13		cytokine		1.78	0.0127	CD69,CD80,CD83,CD86,CXCL10,CXCL11,CXCL9,IL1B,PTGS2,ZBP1
KITLG	0.221	growth factor		1.766	0.0922	B2M,CASP3,CCL4,CCNA2,CD3D,CD3G,CSF1,CX3CL1,CXCL8,CXCR4,EGR1,ELANE,IL10,IL18,IL1B,IL1RN,KPNA2,LAPTM5,MPL,PRKCB,PTGS2,SAMSN1,SKI,TAF1C,UGCG
IL10	2.503	cytokine		1.754	1.03e-10	ARAP2,BCL2A1,CASP3,CCL18,CCL3,CCL4,CCR1,CCR2,CCR5,CD163,CD2,CD274,CD80,CD83,CD86,CHI3L2,CLEC7A,COL1A1,CR1,CSF1,CTSS,CXCL10,CXCL11,CXCL13,CXCL6,CXCL8,CXCL9,CXCR4,FCER1G,FCGR1A,FCGR2A,FCGR3A/FCGR3B,FPR1,GZMA,GZMB,IL10,IL18,IL1B,IL1RN,IL7,IL7R,ITGA4,KLRC4-KLRK1/KLRK1,LAMP3,LY75,LZTS1,MMP1,MRC1,MSR1,MYOG,PDCD1LG2,PTGS2,RARRES1,S100A8,SELE,SELL,SLAMF1,SLC9A3R2,TFRC,TGFB1,TINAGL1,TLR2,TLR7,TLR8,TNFRSF1…	384 (13)
NFKB2	-0.618	transcription regulator		1.741	0.0495	BIRC3,CD86,CR2,CXCL13,CXCL8,CXCR4,IRF4,PTGS2,SOD2
RELB	-0.04	transcription regulator		1.737	0.00776	B2M,BIRC3,CHI3L1,CXCL13,CXCL8,FANCD2,IGHG1,IL10,IL1B,IRF4,PTGS2,SOD2	219 (8)
DCN	0.636	other		1.733	0.00323	BGN,CASP3,CXCL10,HLA-DQA1,HLA-DQB1,IL1B,MMP1,MMP13,MYOG,SEMA3A,TGFB1	381 (14)
PADI2	-0.807	enzyme		1.715	0.0311	CXCL6,CXCL8,MKI67,PTGS2
JUND	-1.613	transcription regulator		1.715	0.00242	COL6A1,CSTA,CTLA4,CYBB,IL10,ITGB4,JUND,MMP1,MMP13,MMP3,NR4A1,SAT1,SPP1	303 (10)
Ikb		group		1.71	0.0447	CCNB1,MMP1,MMP13,NR4A1,PTGS2
SIRT6	-1.171	enzyme		1.709	0.0408	BIRC3,CSF1,CXCL8,DBP,FASN,LYPLA1,PTGS2,SOD2,SREBF1
miR-199a-5p (and other miRNAs w/seed CCAGUGU)		mature microrna		1.69	0.00474	BCAM,BGN,COL1A1,ITGB4,MMP1,MYH11,MYL9,MYRF,SAMD9L,SMTN,TGFB1I1,ZBP1,ZBTB16
MET	0.472	kinase		1.69	0.0125	AURKA,CD274,CDK1,E2F5,IL18,MAD1L1,MAD2L1,MMP13,MYOG,PTGS2,RILPL1,SOD2,SPP1,TGFB1
APP	-0.073	other		1.689	0.00354	AMPH,ARNTL,ATP1A2,CASP3,CCL3,CCL4,CCR5,CD69,CD86,CDK1,CKB,CLDN5,COL13A1,COL18A1,CP,CSF1,CTNNB1,CXCL1,CXCL10,CXCL8,CXCR2,CXCR4,CYBB,CYP26B1,DBN1,DCX,EGR1,ELN,EN1,EOMES,FCGR1A,FCGR2A,GNAO1,GPC1,GPR85,GRIA1,H19,HAVCR2,HBA1/HBA2,HECW1,HIST1H2AD,HSPG2,IGF2,IL10,IL18,IL1B,IRF4,ITGA4,JUND,KCNC4,KYNU,LBP,LPAR6,LRP5,MAPT,MMP1,MMP13,MMP3,MRC1,MSR1,MT-ND5,NAMPT,NES,NGFR,NOG,NR1D1,OLR1,PDK1,POU2AF1,PRIMA1,PR…	419 (16)
Hsp27		group		1.684	0.00106	CD163,CD274,CD86,CSF1,CXCL8,GCH1,IL10,MAPT,PTGS2,TGFB1	342 (11)
RUNX2	0.367	transcription regulator		1.674	0.029	CCR2,CCR5,CDHR5,COL10A1,COL1A1,CXCL8,GDF10,GNAS,ITGB4,LUM,MKI67,MMP13,MYH11,SMAD6,SPP1,UGCG
SFTPD	-0.862	other		1.664	0.00771	CTLA4,IL10,IL1B,MMP1,MMP3,TGFB1	321 (13)
TYROBP	1.261	transmembrane receptor		1.664	0.021	CCL3,CD69,CD83,CD86,CXCL8,IL18,IL1B,SPP1
IRF3	-1.112	transcription regulator		1.65	0.00169	B2M,BIRC3,CCL3,CCL4,CCRL2,CD58,CD69,CD86,CLIC4,CX3CL1,CXCL1,CXCL10,CXCL8,FAM26F,FCGR1A,GBP1,GBP5,HELZ2,IL10,IL1B,MMP3,PLAC8,PTMS,SAMD9L,TYRP1,ZBP1	281 (13)
PI3K (family)		group		1.65	0.0452	BIRC3,CD274,CXCL10,CXCL11,CXCL8,CXCL9,CXCR4,FASN,GLI1,IL10,PTGS2,SREBF1
TRADD	-1.047	other		1.633	0.0254	BCL2A1,CX3CL1,CXCL1,CXCL11,CXCL8,UBD
ADORA3	0.984	g-protein coupled receptor		1.633	0.00348	CCL3,CCL4,CSF1,CXCL8,IL10,SPP1	367 (18)
F2RL1	0.219	g-protein coupled receptor		1.614	0.0368	CXCL1,CXCL8,CYR61,FPR2,IL10,IL1B,ITGB4,PELI1,PTGS2
TNFSF11	0.272	cytokine		1.567	0.00194	ADGRE1,AQP9,AURKA,BCL2A1,C3AR1,CCL4,CCR1,CD300LF,CD83,CKB,CLEC11A,CLEC4E,CTNNB1,CXCL8,DMPK,ECT2,FHL2,FPR1,GCH1,IL10,IL1B,IL1RN,IRF4,MMP1,NEK2,PCDH7,PHLDA3,PTGS2,PTPN23,SOD2,SPIB,SPP1,TGFB1,TLR2,TTK	384 (11)
CCL5	1.11	cytokine		1.556	0.00607	ALCAM,CCL3,CCL4,CCR1,CCR5,CCRL2,CD163,CXCL8,IL1B,NAMPT,NCOR2,OLR1,PLEC	406 (14)
C3	-0.107	peptidase		1.546	0.000952	CASP3,CCL4,CR2,CSF1,CXCL10,CXCL8,GPT,IGHG1,IL10,IL1B,PTPRC,SELL,TGFB1	241 (12)
ETV4	-0.905	transcription regulator		1.545	0.0401	CTNNB1,CXCL8,HPSE,PLEC,PTGS2,SPP1
PRKCD	-0.222	kinase		1.536	0.0207	APOBEC3A,BCL2A1,BIRC3,C3orf52,CCNA2,COL1A1,CX3CL1,CXCL10,CXCL8,ERCC6L,GLI1,IL10,IL1B,IL1RN,IL2RG,JCHAIN,MMP13,MUC5B,NR4A1,PTGS2,SMAD6,TLR2,UGCG
CCR2	2.038	g-protein coupled receptor		1.528	0.000233	CCL4,CCR1,CCR2,CCR5,CD86,CX3CL1,CXCL10,CXCL13,CXCL6,GPT,IL10,IL18,IL1B,MMP13,TGFB1	395 (15)
MAP2K3	-1.42	kinase		1.526	0.011	COL10A1,COL1A1,CXCL10,CXCL8,CXCL9,IL1B,MMP1,MMP13,MMP3,MUC5B,PTGS2,SLC2A4
Hsp70		group		1.521	0.0183	CD83,CD86,CXCL8,GZMB,IL1B,MAPT,SELE,TCL1A
NR4A3	0.337	ligand-dependent nuclear receptor		1.51	0.00112	BIRC3,CAV3,COL16A1,COL1A1,COL6A1,COL6A2,CYP21A2,FBP2,IL10,IL2RA,MYH4,SLC39A8,TGFB3
CR1L	1.161	other		1.492	0.00091	BGN,COL18A1,COL1A1,COL5A1,COL6A1,IL10,IL1B,LUM,TGFB1	264 (14)
BIRC3	2.454	enzyme		1.481	0.0173	BIRC3,CSF1,CXCL1,CXCL8,IL1B
VEGFA	-1.224	growth factor		1.479	0.0125	BCL2A1,BTLA,CASP3,CCRL2,CD244,CD80,CD83,CLIC4,COL1A1,CTLA4,CTSS,CXCL10,CXCL8,CXCR4,CYR61,EGR1,EOMES,GBP1,HAVCR2,HSD17B1,IL1B,ITGA4,MEOX2,MMP1,MMP13,MMP15,NR4A1,PTGS2,SELE,SMTN,SOD2,ST5,TGFB1
IKBKB	0.272	kinase		1.477	8.27e-06	AEBP1,BIRC3,BRCA2,CCL3,CCL4,CCNA2,CCNE2,CCR1,CP,CSF1,CTNNB1,CX3CL1,CXCL1,CXCL10,CXCL6,CXCL8,CXCR4,CYBA,ECT2,EGR1,EZH2,FASN,FSCN1,GCH1,HAS1,IGFBP6,IL10,IL1B,IL1RN,KIF20A,KIF23,LIPE,LMNB1,MMP1,MMP13,MMP3,PCDH7,PTGS2,SELE,SEMA3C,SOD2,SOD3,TGFB1	388 (12)
ELF4	-0.222	transcription regulator		1.471	0.046	CXCL8,LYZ,MT1G,PLEC,SELL,SPP1
TBX21	0.379	transcription regulator		1.457	0.0481	CD38,EOMES,GZMB,HAVCR2,ICOS,PTGDR2,SPP1,ZBTB7A
SOD2	1.804	enzyme		1.457	0.00258	ACPP,CCNB1,GCH1,GPT,GZMK,ICOS,IFT140,IL1B,IL7,MMP1,MMP13,MMP3,PTGS2,PTPRO,SOD2,SPEG,TGFB1	366 (15)
TNFRSF1B	-0.184	transmembrane receptor		1.437	0.00254	CASP3,CCR5,CD69,CXCL13,CXCL8,IL2RA,LBP,MMP1,MMP13,MMP3,MSR1,NTN1,SELL,SOD2	332 (13)
Fibrinogen		complex		1.413	0.00603	CCL4,CXCL1,CXCL8,FCGR3A/FCGR3B,IL1B,TLR2	299 (11)
FGF2	0.184	growth factor		1.406	0.00173	BGN,CNTF,COL1A1,CSF1,CTNNB1,CXCL6,CXCR4,CYR61,DIO3,EGR1,ELN,FGFR4,GBP1,GLI1,GRIA1,GRIK5,GRIN2C,HPSE,IGF2,IL1B,ITGA4,MAPT,MEOX2,MKI67,MMP1,MMP13,MMP3,MYOG,NES,NGFR,NOG,NOV,NR4A1,PCSK2,PITX2,PRSS50,PTGS2,REXO1,S100A8,SCG2,SELE,SPP1,TGFB1,TOP2A,TPO,UGT2B17	455 (19)
MAPK14	0.558	kinase		1.403	0.000116	CCNA2,CCNB1,CD80,CD83,CD86,COL10A1,COL1A1,CXCL10,CXCL8,FASN,GNAS,HAND2,HSPA12B,IGF2,IL10,IL18,IL1B,JUND,MMP1,MMP13,MMP3,MUC5B,MYH11,MYOG,NGFR,PTGS2,SOD2,SREBF1,TGFB1,TOP2A	386 (17)
ICAM1	0.424	transmembrane receptor		1.395	0.00576	CCL4,CD69,CD80,CD86,IL1B,IL2RA,ITGA4,SREBF1,TGFB1	277 (17)
ITGAL	0.79	transmembrane receptor		1.387	0.00589	CD69,CD80,CD86,IL10,ITGA4	267 (14)
CCL2	0.919	cytokine		1.384	0.0207	CCR2,CD80,CD86,CXCL10,CXCL8,IL10,IL18,IL1B,MKI67,MMP1,PTGS2,TGFB1
RARA	-1.323	ligand-dependent nuclear receptor		1.369	0.00128	ASPM,CCNA2,CCNT2,CD38,CD53,CD84,CDK1,CDKN3,CENPU,CP,CTSS,CXCL8,E2F7,EGR1,EGR3,FAM186A,FGFR4,GLI1,HELLS,HOXA3,ITGA4,KIF23,KNL1,LINC00342,MAD2L1,MAP3K10,MUC20,NCAPG,PBK,PHLDB1,PLK4,PTGS2,RARRES1,SAMD9,SELL,SHANK2,SLC7A11,SNORA72,SPP1,TGFB1,UBE2T,ZNF141	297 (7)
Secretase gamma		complex		1.349	0.0121	CD83,CD86,CXCR1,IL10,IL2RA,PTPRF
MTPN		transcription regulator		1.348	0.0177	BCL2A1,CASP3,CCNA2,CCNB1,CDK1,COL1A1,CP,MMP3,S100A8,SPP1,TCF21,TGFB1,TGFB3
GNAI3	0.901	enzyme		1.342	0.00603	CCL3,CCL4,CSF1,CXCL8,MYOG,SPP1	389 (13)
HSD17B4	0.988	enzyme		1.342	0.0447	CYP4A11,FASN,GLI1,GLI2,PTCH2
BID	0.967	other		1.342	0.0136	C3AR1,CTSS,CXCL8,GPT,IL1B
KLK5		peptidase		1.342	0.0136	FLG,IL18,IL1B,S100A8,S100A9
BSG	-0.634	transporter		1.338	0.0145	CXCL8,IL18,IL2RA,KIAA1524,MMP1,MMP3,TGFB1
POU2AF1	2.698	transcription regulator		1.309	0.021	CCR5,CD69,CD79A,CD86,IGHG1,MS4A6A,PTPRS,SPIB,SPP1
MYB	1.144	transcription regulator		1.272	0.0081	BIRC3,CAMK2B,CARNS1,CCNB1,CDK1,CXCR4,ELANE,GPR18,HAND2,IGF2,IL7R,MAD1L1,MMP1,MMP3,MZB1,PTGS2,SPP1,TFEC	392 (17)
MAP2K1/2		group		1.268	0.0457	CCL4,CDK1,CHI3L1,EGR1,ELN,IL10,IL1B,IL2RA,MIR155HG,TGFB1
Fc gamma receptor		group		1.25	0.0122	CCL18,CCL3,CCNA2,CD86,CXCL8,IL10,TGFB1
EGLN1	0.349	enzyme		1.246	0.000467	AURKA,CD86,CNTF,COL2A1,CXCR4,IL1B,MMP13,MMP3,PDK1,PTGS2,SELL,TGFB1,TGFB3	286 (11)
SELP	0.898	transmembrane receptor		1.242	0.0201	BCL2A1,CCL3,CCL4,CXCL8,CXCR4,GPT,IL1B
TIRAP	-0.096	other		1.23	0.00054	CCL4,CD86,CXCL10,CXCL6,CXCL8,IL10,IL1B,PTGS2,SELE	241 (15)
ALB	-0.073	transporter		1.212	0.000183	CASP3,COL1A1,CX3CL1,CXCL8,CYBA,HPSE,IGHG1,IL1B,PTGS2,SYNPO,TGFB1,XBP1	229 (14)
AGER	-0.833	transmembrane receptor		1.208	5.57e-05	CASP3,CCL3,CCL4,CSF1,CTNNB1,CXCL8,EGR1,IL10,IL1B,MMP3,MYOG,PTGS2,S100A8,S100A9,SCG2,SELE,TGFB1	337 (14)
DMP1		other		1.199	0.000112	ADAMTSL2,C1QB,CORO2B,CSDC2,CXCL8,E2F5,GPR84,PIANP,SLC6A9,SMAD6,SOX10,SPP1
BIRC2	1.327	enzyme		1.195	0.00184	BIRC3,BIRC7,CCNA2,CSF1,CXCL1,CXCL8	332 (14)
HSPA1A/HSPA1B	-1.202	enzyme		1.195	0.00984	CDK1,CXCL8,IL1B,XBP1	334 (17)
CHUK	1.48	kinase		1.194	0.0037	AEBP1,CCL4,CCNB1,CCR1,COL18A1,CP,CSF1,CX3CL1,CXCL10,CXCL13,CXCL6,CXCL8,CYBA,FOXC2,GCH1,IGFBP6,IL10,IL1RN,MMP13,MMP3,NOV,PCDH7,PTGS2,SELE,SEMA3C,SNX10,SOD3,SPP1,TNFSF13B	368 (11)
BMPR2	0.445	kinase		1.172	0.00205	CLIC4,CTNNB1,CXCL8,EFNB1,SELE,SEMA3C,SPP1	461 (15)
LCN2	-0.541	transporter		1.165	0.000396	ANLN,CCL4,CKAP2,COL1A1,CXCL10,CXCL6,IL10,IL1B,IL1RN,KIF11,KIF23,MRC1,TGFB1,TINAGL1	367 (14)
GATA3	0.355	transcription regulator		1.158	0.0014	ASPRV1,BOK,CCR1,CCR2,CCR5,CD3D,CPA3,CTLA4,CXCR4,CXCR6,DTX1,EOMES,EVPL,FSCN1,GZMA,HSD17B1,ICOS,IL10,IL7R,PPL,PTGDR2,S100A8,S100A9,SPIB,TGFB1,TRA,TWISTNB,WNT11,XBP1,ZBTB16,ZFPM1	299 (14)
IL7R	2.304	transmembrane receptor		1.134	0.0233	CD19,CD79A,CXCL8,EZH2,FHL2,IL2RA,IL7,IRF4,MYH14,SELE,SELL,SLAMF6,ZNF750
MAPKAPK2	-0.015	kinase		1.129	0.0266	CXCL10,CXCL8,HSPB6,IL10,IL18,IL1B,MSR1,RILPL1,TOP2A
OLR1	2.379	transmembrane receptor		1.126	0.00484	CXCR2,CYBA,CYBB,IL10,MMP1,MMP3,OLR1,SPP1,TGFB1	274 (15)
WNT5A	0.772	cytokine		1.118	0.0156	CD38,CD80,COL1A1,COL2A1,CXCL1,CXCL6,CXCL8,CXCR4,IL10,IL1B,LCP1,MMP1,MMP13,PTGS2,SPP1,TLR1
BACH1	1.198	transcription regulator		1.109	0.0173	CXCR4,HBB,MMP1,SLC7A11,SPP1
GAB1	0.017	kinase		1.103	0.0244	CASP3,CXCL10,EGR1,IL1B
CD40	0.38	transmembrane receptor		1.102	2.56e-09	A4GALT,BCL2A1,BIRC3,CCL18,CCL3,CCL4,CCNA2,CD27,CD38,CD69,CD80,CD83,CD86,CR2,CSF1,CTLA4,CX3CL1,CXCL10,CXCL8,DAPP1,HLA-DQB1,HSH2D,IGHE,IGHG1,IL10,IL18,IL1B,IL1RN,IL2RA,IRF4,JCHAIN,MMP3,POU2AF1,PTGS2,RGS13,SAMSN1,SELE,SELL,SLAMF1,SLAMF7,TCL1A,TLR2,TNFSF13B,XBP1,ZBTB16	272 (14)
ERBB2	-1.397	kinase		1.077	0.0057	ABRACL,ASPM,AURKA,BIRC3,BRIP1,BUB1,C4BPB,CAPN15,CBFA2T3,CCL4,CCNA2,CCNB1,CCNE2,CDK1,CDKN3,CENPE,CHCHD10,CKS2,CLEC11A,COL18A1,COL1A1,COL5A1,COL6A1,COL6A2,COL7A1,COMMD3-BMI1,CTNNB1,CXCL10,CXCL8,EGR1,FASN,FBLN2,FSCN1,GPC1,H19,IDH1,IGF2,IGFBP6,IL1B,IRX3,JCHAIN,LTBP3,LUM,MKI67,MMP1,MMP13,MMP3,MPHOSPH9,MRC1,MYL9,NCAPG,NDC80,NDRG4,NEK2,NOTCH3,PHLDB1,PLAC8,PRKCDBP,PTGS2,RAD51AP1,RRAD,RRM2,SHROOM3,SMTN,SP…	474 (17)
IRF8	1.081	transcription regulator		1.068	0.042	ADGRE1,ASAH1,B2M,CASP3,CCR2,CD80,CD83,CD86,CTSS,CYBB,EGR1,GBP1,IL18,IL1B,MS4A1,MSR1,PCDH7
COL2A1	-1.924	other		1.067	0.0388	COL1A1,CXCR4,IL1B,MMP13
CXCR3	0.46	g-protein coupled receptor		1.067	0.0388	COL1A1,CXCL10,IL10,MMP1
CRY1	0.509	enzyme		1.067	0.0186	ARNTL,DBP,IL1B,PER1
ITGB2	0.911	transmembrane receptor		1.054	0.0093	BCL2A1,CCL3,CCL4,CD69,CD86,CXCL10,ITGA4,PTGS2,TGFB1	243 (16)
mir-223		microrna		1.049	0.00693	ALCAM,ASPRV1,C15orf48,CACNA2D2,CAMKK1,CD180,CLEC4E,CSF1,EGR3,ELANE,FAM20C,GPR65,HLA-DOB,IL1RN,LY96,MMP13,S100A9,SLC2A4,TLR7	290 (7)
TRAF2	-0.917	enzyme		1.043	0.00749	AURKA,BIRC3,CCNB1,CCR1,CD80,CDK1,CR2,CXCL10,CXCL8,GPR34,IRF4,PLBD1,RHBDF1,SELE	317 (12)
FTH1	0.544	enzyme		1.015	0.0067	CD86,HBB,IL10,TFRC	165 (7)
IKK (complex)		complex		1	0.0388	BIRC3,CXCL10,CXCL8,PTGS2
ASCL2	0.537	transcription regulator		1	0.00137	CCNB1,CXCL10,CXCR4,EGR1
LAT	-0.424	kinase		1	0.0106	CD69,CSF1,CTLA4,IL10,IL2RA
S100A6	0.41	transporter		1	0.000408	AURKA,CDK1,CDKN3,CXCL8,DEPDC1,DHRS9,NEK2,PBK,SELE	282 (7)
NEK6	0.165	kinase		1	0.0043	CXCL10,PTGS2,RGS1,RILPL1
ARRB1	-0.419	other		1	0.0179	CXCL8,EGR1,FASN,MMP3,PTGS2,SPP1
CXCL12	-0.288	cytokine		0.988	0.00504	CD3G,CD69,COL1A1,CTNNB1,CX3CL1,CXCL10,CXCL8,CXCR4,CXCR6,DMPK,EGR1,GOPC,IL1B,IL2RA,ITGB4,MAFK,MAPK12,MAPK8IP2,MMP13,MMP3,NR4A1,PKD1,PTGS2,RYR1,SELE,SORBS3,ZBTB16	314 (13)
ZBTB16	-2.031	transcription regulator		0.969	1.6e-05	CASP3,CCNA2,CCNT2,CD2,CD3D,CD3G,COL1A1,CXCL10,DTX1,EMB,HOXD11,HOXD9,IL7R,KLHL6,KLRB1,MPL,PTGS2,SPP1,TYRP1	270 (6)
KDR	0.559	kinase		0.956	0.00576	CD38,CTLA4,HAVCR2,NDC80,NR4A1,PTGS2,SELE,SOX18,XBP1	288 (13)
PRKCB	1.544	kinase		0.94	0.0019	CD80,CD83,CD86,CTNNB1,EGR1,FASN,IL10,PRKCB,PTGS2,SOD2,SREBF1,TGFB1	344 (15)
TCR		complex		0.912	1.31e-06	ADORA2A,AIM2,ARHGEF1,ARPP21,BCL2A1,BIRC3,BTLA,CCL3,CCL4,CCR1,CCR2,CCR5,CD27,CD38,CD69,COMMD3-BMI1,CTLA4,CXCL10,CXCL11,CXCL13,CXCL8,CXCL9,CXCR4,CYTIP,EGR1,EOMES,GADD45G,GZMA,GZMB,ICOS,IL10,IL2RA,IL7,IL7R,IRF4,LIPA,LMNB1,NFE2L3,NR4A1,PTPRC,RASGRP1,SELL,SEMA3A,SLAMF1,SPP1,TGFB1,TLR10,TLR7,TNFSF13B,TXK	342 (13)
CD5	0.472	transmembrane receptor		0.907	0.000316	CCL3,CCL4,CD52,CD69,CD80,CD86,GZMB,IL10,IL2RG,MAP2K7,PIM2,TGFB1,TLR8	380 (16)
C3AR1	1.954	g-protein coupled receptor		0.906	0.0048	CCL4,CD80,CD86,CXCL10,CXCL8,IL10,IL1B,SREBF1	298 (13)
FASLG	1.401	cytokine		0.905	0.0234	CASP3,CXCL8,EGR1,IL10,IL1B,TGFB1,TGFB3
estrogen receptor		group		0.904	0.0183	CCNE2,COL13A1,COL5A1,COL6A1,COL6A2,COL7A1,COL9A2,CXCL1,CXCL8,CXCR4,DSC2,EGR1,FGFR4,FLNC,IGF2BP3,MAPK12,MAPT,MMP1,MMP15,NCAM2,NOTCH3,PCDH7,SAT1,SELL,SMAD6,SYNPO,TGFB1,TGFB3,XBP1
CCL3	2.169	cytokine		0.896	0.00346	CCL3,CCL4,CCR1,CCR5,CXCL9,IL1B,SELE	340 (15)
CTCF	0.232	transcription regulator		0.896	0.0499	H19,HLA-DQA1,HLA-DQB1,IGF2,LYZ,MUC5B,MUC6,MYOG,PRSS50,ZBTB16
RPTOR	-0.951	other		0.883	0.00771	CD86,CTLA4,CTNNB1,ICOS,IL10,SLC2A4
ORMDL3	-0.43	other		0.882	0.00291	CD48,CXCL10,CXCL11,CXCL8,TGFB1	231 (8)
SPHK1	-1.08	kinase		0.881	0.0401	BIRC3,CXCL8,EGR1,GCH1,IL10,IL1B,PTGS2
SOX4	-0.869	transcription regulator		0.878	0.0157	ARPP21,CACNA1H,CD2,CD53,CTNNB1,EMB,EOMES,EVI2A,EZH2,FCER1G,GPR171,GPR183,HLA-DQB1,IFI30,IGF2,KYNU,LYZ,NOV,NRXN2,PARD6G,RARRES1,SEL1L3,SELL,SNX10
CNTF	1.832	cytokine		0.871	0.0355	CASP3,CNTF,CNTFR,CXCL8,EGR1,FASN,LBP,MMP1,MYOG,NGFR,SREBF1,TGFB1
CD83	1.587	transmembrane receptor		0.849	0.0311	CD80,CD86,IL10,PTGS2
CD209	-0.157	other		0.842	2.23e-05	CCL3,CCL4,CD80,CD86,IL10,PTGS2	385 (14)
LPL	-0.007	enzyme		0.835	0.00335	CASP3,CSF1,CX3CL1,CXCL8,GBP1,IL1B,MSR1,SELE,SLC2A4,TGFB1	343 (14)
IFNAR1	0.709	transmembrane receptor		0.823	0.00893	B2M,CCL4,CLEC4D,CLEC4E,CSF1,CXCL10,CXCL11,CXCL6,FAM65B,HSH2D,IL18,IL1B,LAMP3,PTGS2,RNASE2,SOD2,TLR2,TNFSF13B,UBD	348 (11)
Tnf receptor		group		0.816	0.00771	CXCL8,ELANE,IL10,SELE,TGFB1,UBD	329 (15)
TREM1	2.031	transmembrane receptor		0.805	1.37e-08	CCL18,CCL3,CCRL2,CD274,CD83,CD86,CDK1,CENPU,CKS2,CRTAM,CSF1,CXCL1,CXCL10,CXCL8,CXCR4,DTL,E2F7,EGR1,EGR3,GLA,HAS1,HES4,IL10,IL1B,KCNJ2,LAMP3,LRFN4,MAD1L1,MCOLN2,MMP1,PIM2,PLAC8,PLCXD1,PTGS2,RGS1,RGS13,RRAD,SLAMF7,SPP1,STARD4,SYNJ2,TLR2	408 (14)
ID3	-1.155	transcription regulator		0.797	6.66e-05	CBFA2T3,CCNB1,CCNE2,CCR10,CD79A,CD83,CDK1,CSF1,CXCL1,CXCL8,CXCR4,CXCR6,DTX1,EOMES,FCER1G,GADD45G,IGLL1/IGLL5,IKZF3,IL10,IL7R,IRF4,MAPK7,NR4A1,PTPN22,PTPN5,SELE,SELL,SLAMF1,SLAMF6,SOX13,ZBTB16	240 (9)
HDAC5	-1.371	transcription regulator		0.788	0.0332	CD27,CTNNB1,HLA-DRA,LMOD2,MAPK7,MYOG,NR4A1,PYGM,SLC2A4
ARRB2	0.379	other		0.762	0.0214	ADRA2A,CTNNB1,EGR1,IL10,IL1B,PTGS2
NFATC2	-0.687	transcription regulator		0.738	0.00109	ACPP,CASP3,CCNA2,CCNB1,CD3G,COL2A1,CTLA4,CXCL10,E2F5,EGR3,HELZ2,ICOS,IL10,IL18,IL2RA,IRF4,NR4A1,PELI1,PTGS2,PTPRS,RGS1,RILPL1,SELE,TGFB1	405 (14)
RETNLB		other		0.728	0.000163	CAMK2B,CASP3,CCR1,CCR2,CCR5,CD86,COL1A1,E2F7,ELN,IL1B,KLF15,LMNB1,NR4A1,TGFB1,TINAGL1,TLR2,UBE2T	338 (15)
SERPINA1	1.545	other		0.728	0.0401	CR2,IGHE,IL10,IL1RN,TLR2,XBP1
miR-145-5p (and other miRNAs w/seed UCCAGUU)		mature microrna		0.723	0.00223	ABRACL,CCNA2,FSCN1,MAPK7,MMP1,MYH11,MYL9,PARP8,ROBO4,SOD2,SPTB,VASN
CYR61	-1.922	other		0.723	0.0126	BOK,COL1A1,CTNNB1,CXCL8,CYR61,DVL1,IL1B,MMP1,MMP3,NR4A1,TCF7L1
HIF1A	1.126	transcription regulator		0.709	0.0494	AQP9,AURKA,BGN,CCR2,CCR5,CD274,COX4I2,CXCL8,CXCR1,CXCR4,CYR61,DNAJC5B,DTX1,FHL2,FSCN1,HIF3A,HIST1H2AM,IGF2,IL10,IL1B,KIFC2,MMP1,NOV,NR4A1,PDK1,PIM2,PLAC8,POLRMT,PTGIS,PTGS2,SCG2,SLC2A4,SOD2,SPAG4,T,TFRC,TGFB1,TGFB3,TLR2,TLR6,ZNF267
CEBPD	-0.53	transcription regulator		0.695	0.0141	BCL2A1,BRCA2,CCNB1,COL10A1,CXCL1,CXCL8,CXCR4,IL10,IL1B,MMP13,MMP3,PTGS2,TLR8,TNFAIP6,XBP1
ITGA1	0.711	other		0.692	0.00268	COL10A1,COL2A1,COL9A2,IL10,IL1B,MMP3,PTGS2	258 (12)
NR4A1	-1.996	ligand-dependent nuclear receptor		0.662	0.0324	CAV3,CLDN5,COL16A1,COL1A1,COL6A1,COL6A2,CSF1,CTNNB1,FASN,FBP2,IL10,IL2RA,ITGB4,KCNIP3,PGAM2,PRKAG3,PYGM,RXRA,SAT1,SLC2A4,SREBF1,TGFB3
Immunoglobulin		complex		0.658	1.82e-08	ALAS2,AQP9,BCL2A1,C3AR1,CCL3,CCL4,CCR2,CD274,CD69,CD80,CD83,CD86,CSF1,CXCL10,CXCL11,CXCL8,CXCL9,CXCR1,CXCR2,EGR1,FCER1G,FCGR1A,FCGR2A,FCGR3A/FCGR3B,FPR1,GPSM1,ICOS,IFI30,IL10,IL1B,IL2RA,JCHAIN,LST1,MAPT,MZB1,NAMPT,PTGS2,S100A8,S100A9,SAT1,TFRC,TLR2,TLR7,TLR8,UBD,XBP1,ZBTB16	374 (13)
IL13		cytokine		0.655	6.44e-09	ADAM28,ADAMDEC1,ADORA2A,BCL2A1,C3AR1,CASP3,CCL18,CCL3,CCL4,CCR5,CD163,CD48,CD52,CD80,CD86,CHI3L1,CLEC4A,CLEC4E,CLEC7A,COL18A1,COL1A1,COL6A2,CTSC,CTSS,CX3CL1,CXCL1,CXCL6,CXCL8,CXCR2,CXCR4,CYBB,DMXL2,EGR1,FCGR1A,FCGR2A,FLG,FPR2,HPSE,IGHE,IL10,IL18,IL1B,IL1RN,KRT16,LIPA,MMP1,MMP13,MMP3,MN1,MRC1,MS4A4A,MUC5B,MYOG,PLA2G2D,PLCXD1,PTGS2,S100A8,SAMSN1,SERPINA1,SLC16A6,SPP1,ST8SIA4,TFEC,TGFB1,TLR1,TNFSF13B	332 (13)
ERVW-1		other		0.651	0.0215	CCNA2,CREB3L1,CXCL1,CXCL8,XBP1
Hdac		group		0.642	0.0139	CTNNB1,CX3CL1,CXCL8,CXCR4,EGR1,EGR3,EZH2,GLI2,HLA-DRA,HOXD11,IRX3,ITGA8,MEOX2,MGAT5B,MPL,NDRG4,NR4A1,SEMA3C,SFRP2,SPP1,TCF21
MAP3K7	0.717	kinase		0.615	0.00279	BIRC3,CXCL10,CXCL6,CXCL8,GBP1,GCH1,IL1B,MMP1,MMP13,MMP3,PTGS2,SELE,TNFSF13B	304 (14)
Laminin		complex		0.602	0.0183	BIRC3,COL1A1,IGF2,MAPT,MMP1,MYL4,PTGS2,PTPRF
FCER2	0.022	transmembrane receptor		0.594	0.00422	CCL3,CCL4,CXCL8,IGHE,IL2RA	217 (11)
HRAS	-1.276	enzyme		0.578	0.00576	ADRA2A,ADRA2C,AMOTL2,AURKA,B2M,BOK,CAV3,CCNA2,CCNB1,CD69,CD96,CDK1,COL18A1,COL1A1,COL2A1,COL6A2,CSF1,CSTA,CTNNB1,CTSC,CTSS,CXCL10,CXCL8,EGR1,ELN,FASN,FBLN2,GADD45G,GDF10,GJB2,IFI30,IGF2,IGLL1/IGLL5,IL1B,IQGAP2,ITGA4,ITGB4,KRT16,LRMP,LTB4R2,LYZ,MAPK12,MMP1,MMP13,MMP3,MYH11,MYL3,MYL9,MYOG,NCOR2,NOL3,PRKCB,PTGS2,PTPRS,RRM2,SHROOM3,SPP1,SREBF1,SYN1,TGFB1,TGFB1I1,TGFB3,TINAGL1,TOP2A,TPO	391 (16)
DPP4	-0.334	peptidase		0.572	7.81e-05	CCNB1,CD86,CTNNB1,IL10,IL1RN,SLC2A4,SREBF1,TGFB1,TOP2A	478 (19)
CREBBP	-0.531	transcription regulator		0.572	1.75e-05	ACOXL,ADORA2A,B2M,CAMK2B,CCR5,CD53,CD80,CKB,COL2A1,CORO2B,CSF1,CXCL10,CXCL8,CXCL9,CXCR4,CYBB,CYR61,DCX,DDX3Y,DTX1,EGR1,EGR3,ELANE,EOMES,EPN1,EVI2A,GLI1,GNAS,GPR18,GRIN2C,HBB,HLA-DRA,IL10,IL18RAP,IL2RA,IL7R,JUND,KCNIP3,KMO,MCF2L,MYCBP,NR4A1,NTN1,PLEKHF1,PTGS2,PTPRF,RAPGEF3,SCN4B,SELE,SLAMF1,SLAMF6,SLC7A11,SREBF1,TBX4,TLE2,TLR2,TRAT1	477 (18)
PRKD1	-0.248	kinase		0.565	0.00684	AJUBA,CD2,IL2RA,MMP1,MMP3,NR4A1,PTGS2	332 (16)
SIRT1	0.414	transcription regulator		0.558	0.00517	BIRC3,COL10A1,CTNNB1,DBP,FASN,GLI1,GLI2,IL10,IL1B,KMT2B,MAPT,MLLT1,MMP1,MMP13,MMP3,MYOG,NAT1,NCAM2,NEURL1,NLGN2,NR1D1,PER1,PLEKHA6,PNPLA3,SCX,SFRP2,SFRP4,SHANK2,SLC7A11,SOD2,SREBF1,SYNPO	364 (16)
KLF6	-0.26	transcription regulator		0.554	0.00686	COL1A1,CXCL8,GLI1,IL1B,MKI67,MRC1,NR1D1,NR2F1,NR4A1,PDCD1LG2,PTGS2,TGFB1	361 (14)
F2		peptidase		0.525	0.0331	BIRC3,CASP3,CCNA2,CDC42EP1,CITED4,COL1A1,CX3CL1,CXCL1,CXCL8,CXCR4,CYBB,CYR61,DHRS9,DIO3,E2F7,EGR1,GP6,IL1B,MMP1,MYH11,MYOG,PDCD1LG2,PTGS2,SELE,SMTN,SOD2,SOX15,SRGN,TGFB3,ZNF205
CCR5	1.672	g-protein coupled receptor		0.523	0.0452	CASP3,CCL3,CCL4,CCR5,CXCL10,IL10,SERPINA1
PIN1	-0.693	enzyme		0.522	0.0144	BCL2A1,BUB1,CCNE2,CTNNB1,DEPDC1,FASN,IL1B,MMP3,PTGS2,TGFB1
CEACAM1	0.803	transporter		0.518	0.00226	CD80,CD86,COL18A1,CXCL6,CXCL8,CXCR4,IL2RG,NES,NOTCH3	423 (15)
NR4A2	-0.55	ligand-dependent nuclear receptor		0.517	9.46e-05	CD80,CD86,COL16A1,COL1A1,COL6A1,COL6A2,CXCL8,IL10,IL2RA,LMX1B,MMP1,MMP13,MMP3,SLC39A8,TGFB3,ZBP1	269 (8)
CRY2	-0.98	enzyme		0.492	0.0186	ARNTL,DBP,IL1B,PER1
MMP2	-0.441	peptidase		0.492	0.027	CLDN5,COL18A1,CX3CL1,IL1RN,IL2RG,MMP1,TGFB1
FCER1G	1.871	transmembrane receptor		0.49	0.00405	CCL3,CCL4,CD69,CXCL8,GP6,IL10,IL1B,IL1RN,PTGS2	284 (13)
LBP	1.672	transporter		0.478	2.8e-05	CXCL10,CXCL8,CXCR2,GPT,IL1B,IL1RN,LBP,TLR2	326 (13)
TRAF3	0.08	enzyme		0.458	0.0418	BIRC3,CCR1,CD80,CXCL10,CXCL13,GPR34,IL10,IL1B,PLBD1,RHBDF1,TMEM8B,XBP1
IgG		complex		0.456	0.000647	ASAH1,B2M,CCL3,CCL4,CD86,CLDN5,CSF1,CTSC,CXCL8,FCGR1A,FCGR2A,GNAS,IL10,IL1B,IL1RN,IL2RA,JUND,KRT16,MS4A1,PPL,PTGS2,SLAMF7,TGFB1,TLR7,TNFRSF17,TRIM29,UGCG	299 (12)
RNF31	-0.659	enzyme		0.447	0.0318	AURKA,CXCL1,CXCR4,EGR3,TGFB3
miR-204-5p (and other miRNAs w/seed UCCCUUU)		mature microrna		0.447	0.0318	CTSC,EFNB1,ERF,ITGB4,MMP3
HAVCR2	1.7	other		0.447	0.00589	CCR5,CD80,CTLA4,CXCR4,IL1B	430 (13)
CEBPE	0.076	transcription regulator		0.429	0.0266	ELANE,IL10,IL18,IL1RN,LYZ,MAD1L1,PTGS2,RNASE2,SELL
PTH1R	-1.546	g-protein coupled receptor		0.41	0.00771	CDK1,COL1A1,CSF1,GLI2,MMP13,SPP1	214 (9)
ANXA1	1.057	enzyme		0.396	0.00054	CCR10,CD69,CSF1,CXCR4,FPR2,IL1B,IL2RA,PTGS2,SELL	323 (13)
SOX11	-1.656	transcription regulator		0.393	0.025	CD19,CD52,CD58,CD86,CXCR4,DBN1,EGR1,FCMR,IKZF3,ITGA4,MS4A1,SPIB
TICAM2	0.45	other		0.391	0.0447	CCL4,CXCL10,IGHG1,IL1B,S100A8
ITGAM	0.672	transmembrane receptor		0.373	2.21e-05	CCL3,CCL4,CD80,CD86,CXCL8,IL10,IL1B,PTGS2,TGFB1	273 (14)
FPR2	2.256	g-protein coupled receptor		0.371	0.0244	CCR5,CSF1,CXCL8,IL10
RUNX1	0.199	transcription regulator		0.368	2.11e-05	ALCAM,ALOX12,CD244,CD53,CD79A,CHI3L1,CPA3,CSF1,CTLA4,FSCN1,HBA1/HBA2,IL10,IL2RA,IL7R,ITGA4,KLRB1,MAD2L1,MIR17HG,MMP13,MPL,MYL9,PCDH7,PIM2,PRKCB,S100A9,SHANK2,SLAMF1,SPP1,TRA,UGCG,ZBTB16	429 (16)
LGALS3	0.351	other		0.364	0.0277	CCR1,CCR2,CLEC2B,FSCN1,GPT,IL10,LMNB1,MAP3K10,MSR1,PNPLA2,SELE,TGFB1,WNT9A
MAPK3	-0.753	kinase		0.356	0.000464	CCL3,CD69,CD86,CSTA,CTNNB1,CXCL8,EGR1,HLA-DQB1,IL10,IL2RA,JUND,MMP1,MYRF,PTGS2,SPP1	473 (16)
EGF	0.553	growth factor		0.342	0.018	ALCAM,ALOX12,AURKA,CASP3,CCNB1,CDC42EP1,CDK1,CKS2,COL1A1,CSN1S1,CXCL13,CXCL6,CXCL8,CXCR4,CYP21A2,CYR61,DIO3,EGR1,EGR3,FASN,GGT5,HSD17B1,IDH1,IGF2,IL10,IL1B,IL7R,JUND,KRT16,MAD1L1,MAD2L1,MMP1,MMP13,MMP3,MUC5B,MYOG,NES,NR4A1,PBK,PER1,PTGS2,RRM2,RXRA,S100A9,SCG2,SERPINA1,SLC2A4,SPP1,SREBF1,TGFB1,TGFB3,UCN,UGT2B17,ULK1,VAMP2
F3	0.086	transmembrane receptor		0.32	0.0499	CXCL8,CYR61,EGR1,FOXC2,IL10,IL1B,LCP1,PODXL2,SELE,SEMA3A
FGFR2	-0.214	kinase		0.314	0.0325	AMOT,B4GALNT4,COL1A1,CTSC,EN1,GLIPR1,IGF2,IL1B,LEFTY2,LGR5,NOG,PITX2,PTH1R,SOX7,SPP1,TFEC,WISP2
HOXA9	0.005	transcription regulator		0.309	0.00927	ARNTL,CBX6,CCL3,CSNK1A1,CYBB,DLGAP5,FPR2,GPR183,GTF2B,HNRNPU,HOXD11,IL7R,IRX3,IRX6,KCNA3,KIF20B,LY86,LYZ,PTPRC,RPP40,S100A8,SELE,SLC27A6,SPP1
EP300	-0.126	transcription regulator		0.305	0.00288	ACOXL,ADORA2A,B2M,CAMK2B,CAV3,CD19,CD53,CD80,CKB,COL2A1,CORO2B,CXCL8,CXCR4,DDX3Y,DTX1,EGR1,EPN1,EVI2A,FASN,GPR18,HBB,IL18RAP,IL2RA,IL7R,KCNIP3,KMO,KRT16,LEFTY2,MCF2L,MKI67,MMP1,MYH11,MYOG,NR4A1,NTN1,OLR1,PLA2G7,PLEKHF1,PTGS2,PTPRF,RAPGEF3,SCN4B,SELE,SLAMF1,SLAMF6,SLC7A11,SMAD6,SOD2,TLE2,TLR2,TPO,TRAT1	333 (12)
PDGFB	-1.486	growth factor		0.296	0.00223	ADAMTS7,CCL3,COL1A1,CXCL8,EGR1,IL1RN,MMP3,NOTCH3,NOV,NR4A1,PTGS2,SPP1	347 (16)
SCAVENGER receptor CLASS A		group		0.283	0.0244	CD80,CD86,CXCL8,IL10
CD70	-0.897	cytokine		0.282	0.000253	BCL2A1,CD27,CD69,CR2,CXCL10,IL2RA,SELL	301 (17)
HIST1H1T		other		0.277	0.0254	ABCG4,B2M,BCAR1,CBFA2T3,DEGS2,DOT1L,FANCI,IGF2,MMP15,PCBP4,RILPL1,TRPM4,ZC3H4
Hist1h1a		other		0.277	0.0254	ABCG4,B2M,BCAR1,CBFA2T3,DEGS2,DOT1L,FANCI,IGF2,MMP15,PCBP4,RILPL1,TRPM4,ZC3H4
SERPINF1	0.012	other		0.243	0.0368	BCL2A1,CSPG4,CXCL8,CYBA,CYBB,IL10,SOD2,SOX10,TGFB1
AGT	-1.304	growth factor		0.228	0.00351	ADGRE1,ALOX12,BGN,BOK,CASP3,CAV3,CCL4,CCNE2,CD86,CDK1,COL11A2,COL1A1,COL6A1,CP,CR1,CTF1,CTSS,CXCL10,CXCL8,CYBA,CYBB,CYP4A11,EGR1,FASN,FCGR1A,GABBR1,GCH1,HSPG2,IDH1,IL18,IL1B,ITGA7,LZTS3,MAD2L1,MAP2K7,MAPK7,MAPT,MSR1,NOTCH3,NR4A1,OLR1,PTGS2,SELE,SELL,SLC9A1,SOD2,SOD3,SPP1,TBX2,TFRC,TGFB1,TGFB3,UGCG	385 (12)
KDM2B	-0.644	enzyme		0.227	0.00317	COL2A1,CX3CL1,CXCL10,EOMES,EZH2,LAMA5,SFRP2,SOX7	131 (4)
VTN	-0.364	other		0.214	0.0401	COL1A1,IL1B,ITGA4,MMP1,PTGS2,SFN
ADIPOQ	-0.436	other		0.21	0.0235	CXCL1,CXCL10,CXCL11,CXCL8,CXCL9,CYBB,EGR1,FASN,IL10,MMP1,MMP13,MMP3,MSR1,PTGS2,SIGLEC10,SLC2A4,SOD2,SREBF1,TGFB1
KAT2B	0.553	transcription regulator		0.208	0.0452	B2M,CD80,COMMD3-BMI1,FASN,GLI1,HBB,PTGS2
BTRC	0.283	enzyme		0.2	0.0263	ARNTL,BCL2A1,CTNNB1,CXCL8,IL1B
CSF3	-1.281	cytokine		0.159	5.69e-08	ADGRE1,BIRC3,C3AR1,CCL3,CD177,CD300LF,CTLA4,CXCL8,CXCR2,CXCR4,CYBB,EGR1,EGR3,ELANE,ERAP2,FCGR1A,FPR1,GADD45G,GPR183,GZMB,HLA-DPA1,HLA-DQA1,HLA-DRA,IL10,IL1RN,IL7,LBP,LY96,LYZ,PRKCB,PYHIN1,RGS1,SELL,TFRC,TGFB1,TLR2,TLR8	460 (13)
TNFSF10	1.313	cytokine		0.13	0.0276	BIRC3,CASP3,CD69,CTNNB1,CXCL8,CXCR4,IL1B,IL1RN,IL2RA,MMP3,PTGS2,SELE,TFRC,TNK2
N-cor		group		0.128	0.0065	ARNTL,CCR1,CR2,CXCL10,FAM20C,FASN,IDH1,MMP13,OLR1,PTGS2,SLC2A4,SREBF1,TBX2,TBX4,ZNF703	279 (8)
GADD45B	-0.584	other		0.104	0.0311	BGN,COL10A1,MMP13,TGFB1
STAT6	-0.551	transcription regulator		0.097	0.000443	CCR5,CD2,CD38,CD69,COL1A1,CR2,CTSS,CXCL10,CYP4A11,EGR1,FASN,FCER1G,FCGR1A,FCGR2A,FCGR3A/FCGR3B,GADD45G,ICOS,IGHE,IGHG1,IL10,IL1RN,IL2RA,IRF4,LIPE,MIR155HG,MMP13,PDCD1LG2,PIM2,PNPLA2,POU2AF1,PTGS2,SAMSN1,SELE,SERPINA1,SOX13,TBC1D17,TFEC,TRA,TXK,USP2,XBP1	324 (12)
ID2	1.127	transcription regulator		0.082	7.54e-05	CBFA2T3,CCNB1,CCNE2,CCR10,CD19,CD79A,CD83,CDK1,CSF1,CTNNB1,CXCR4,CXCR6,DTX1,EOMES,FCER1G,GADD45G,IKZF3,IL10,IL7R,IRF4,MAPK7,NGFR,NR4A1,PTPN22,PTPN5,SELL,SLAMF1,SLAMF6,SOX13,ZBTB16	210 (9)
RET	-1.233	kinase		0.077	0.0199	CLDN5,COL1A1,CSF1,CXCL8,CXCR4,DUSP8,EGR1,IL10,IL1B,MMP1,MMP3,NOV,PER3,S100A9,SELL,WNT11
CASP1	1.488	peptidase		0.075	0.046	COL1A1,FASN,IL18,IL1B,PTGS2,SREBF1
SPIB	2.107	transcription regulator		0.074	4.85e-05	CCR2,CCR5,CD244,CD80,CD86,COL2A1,EGR1,FAM46C,IKZF3,IL2RA,IRF4,KDM6B,LGR5,MARCH1,NRXN2,P2RY10,P2RY12,PTPRF,XBP1
APOA1		transporter		0.051	0.0108	CCR2,CYBB,IL1B,PTGIS,PTGS2,SOD2,SREBF1,TGFB1,TLR2
MAP2K6	0.262	kinase		0.041	0.000869	BGN,CD83,CD86,COL10A1,CXCL10,CXCL8,CXCL9,MMP1,MMP13,MMP3,MYH11,MYOG,PTGS2,PTH1R,SLC2A4	271 (15)
MUC1	-0.904	other		0.01	0.000394	CD83,CD86,CTNNB1,CXCL8,HLA-DRA,IL10,MKI67,MMP13,MRC1,MT1G,SOD2	357 (14)
PTH		other		0.008	0.0149	COL1A1,COL2A1,CSF1,CTNNB1,CXCR4,CYBA,KIF26A,MMP1,MMP13,NR4A1,PALM,PTGS2,PTH1R,RGS1,SFRP2,SFRP4,SLC2A4,SMPX,SPP1,TGFB1,WISP2
TRG		other		0	0.0043	CXCL1,FCER1G,HLA-DQB1,IL1B
GJA1	0.557	transporter		0	0.00392	CD69,GJB2,GJC2,IL10,IL1B,IL2RA,NOV,SPP1	272 (15)
PER2	-1.253	transcription regulator		0	0.00291	ALAS2,ARNTL,DBP,PER1,PER3
DIRAS3	0.411	enzyme		0	0.0388	CAPN6,COL2A1,HLA-DQA1,MT1G
CR2	2.239	transmembrane receptor		0	0.0311	CD19,CR2,IGHG1,IL1B
LGALS9	0.014	other		0	0.00348	CCR5,CXCR4,FCGR3A/FCGR3B,HAVCR2,IL10,IL1B	260 (11)
NKX2-3		transcription regulator		0	0.0333	ADAMTSL2,ANLN,C2CD4B,CD38,CDKN3,CEP55,CHST7,CX3CL1,CXADR,CXCL8,DDX60L,GBP1,GCH1,HELZ2,HMMR,IL7R,NETO2,NR2F1,PARP10,PLEKHA4,PSAT1,PTGS2,SAMD9,SAMD9L,SEMA3A,UNC5A
TNFRSF8	-0.079	transmembrane receptor		-0.021	0.0112	CCL3,CCL4,CTSC,CXCL8,CXCR4,GBP1,GZMB,IL10,IRF4,PCDH7,PIM2
Pkc(s)		group		-0.022	0.00221	CCR2,CCR5,CTNNB1,CXCL8,CXCR4,CYBB,CYR61,DBP,EGR1,IGF2,IL10,KCNJ2,LIPA,MAD1L1,MAFK,MMP1,MMP13,MS4A1,MSR1,MYOG,NR1D1,NR4A1,PER1,PTGS2,S100A1,S100A8,SLC6A9,SPP1,TGFB1,XBP1	416 (14)
STAT4	0.929	transcription regulator		-0.048	0.00291	CAPN5,CCR5,CXCL10,FCER1G,FSCN1,FYB,GADD45G,GRTP1,HEXB,HLA-DQB1,IL10,IL18RAP,IL2RA,IRF4,ITGA7,KCNK7,KDM6B,LTBP3,PDK1,PER1,PLAC8,PPP1R13L,PRDM16,RRAD,SAT1,SELE,SH2B1,SMPDL3A,TGFB3,TPD52,ZNF394	434 (14)
CD69	2.229	transmembrane receptor		-0.058	0.0173	CD69,IL1B,IL2RA,S100A9,TGFB1
DYRK1B	-1.489	kinase		-0.061	0.0067	CP,MYOG,SOD2,SOD3
FOXP3	-0.148	transcription regulator		-0.095	0.0255	CCR2,CTLA4,EZH2,ICOS,IL10,IL2RA,IL7R,IRF4,PIM2,PTPN22,RGS1,SELL,TGFB1,TLR10
RBPJ	0.825	transcription regulator		-0.126	0.0205	CR2,CSF1,DTX1,ECT2,ELANE,EZH2,FBXL19,GDF10,HMMR,IGF2,IL18,IL1B,IL7R,LEFTY2,MIB2,MMP13,MMP3,MYOG,TGFB3
PER1	-2.684	other		-0.13	0.00113	ALAS2,ARNTL,B2M,DBP,PER1,PER3,WNK1
MAPK1	0.595	kinase		-0.14	0.00728	ATP1A2,ATP2A1,AURKA,CAV3,CCL4,CCNB1,CD69,CD84,CHST7,COL7A1,COX17,CSTA,CTNNB1,CXCL11,CXCL8,DNAH7,EGR1,FCMR,FHL2,FLNC,GBP1,GBP5,HBA1/HBA2,HBB,IGF2BP3,IL1B,IL1RN,IL2RA,JUND,LAMP3,LZTS2,MKI67,MMP1,MMP13,MYH4,MYRF,PITX2,PLA2G4F,PTGS2,SFRP2,SHANK2,SPP1	367 (15)
SCX	-1.762	transcription regulator		-0.152	0.0263	COL1A1,COMP,MMP3,SCX,SPP1
SELL	2.252	transmembrane receptor		-0.152	0.00137	CXCR4,GPT,IL1B,TGFB1	450 (16)
ERG	-0.019	transcription regulator		-0.158	0.0204	ALOX12,BIRC3,CCNA2,COL11A2,CTNNB1,CXCL1,CXCL8,CXCR4,DBN1,DIAPH3,EZH2,FLNC,GFRA3,HMMR,LAMA5,MMP1,MMP3,MPL,PTPN22,RALGPS2,SPP1,SPTBN5,TGFB1I1,WNT11,ZBTB16
mir-127		microrna		-0.196	0.0186	IL10,IL1B,MRC1,MRC2
CXCL8	3.42	cytokine		-0.201	0.00373	CD69,COL18A1,CR1,CXCL8,CXCR1,CXCR2,HAS1,HSPG2,IL1B,IL2RA,MAPK12,PTGS2,SELL,SREBF1	396 (17)
NFYA	0.476	transcription regulator		-0.239	0.0177	CCNB1,CDK1,COL5A3,COMMD3-BMI1,EGR1,ELANE,FASN,HLA-DQB1,HLA-DRA,JUND,PIDD1,RRM2,TOP2A
ABCB4	-0.115	transporter		-0.246	0.0122	ABCD2,COL1A1,CXCL10,GPT,MMP13,SPP1,TGFB1
INHA		growth factor		-0.247	0.0498	ADAMTSL2,BOC,COL6A1,COMP,CYP26B1,CYR61,DNAH7,FGFR4,LAMC3,MYH11,MYL9,PCDH7,PTGS2,SFRP4
Alpha catenin		group		-0.253	1.33e-05	ADAM33,BGN,BIRC3,C1QTNF2,COL1A1,COL5A1,COL6A1,COL6A2,CXCL10,CXCL6,ELN,IGF2,IGFBP6,IL1B,IL2RG,LUM,LYZ,MMP13,NKD1,NOV,PTGS2,S100A8,S100A9,SELE,TNFAIP6	329 (10)
GDF2		growth factor		-0.273	0.0113	CNTF,COL1A1,COL9A3,CXCL8,CXCR4,EMB,FOXC2,NGFR,NOG,SELE,SEMA3B,SEMA3C,SMAD6,SPP1
SMARCE1	0.621	transcription regulator		-0.277	0.0263	BRCA2,CCNB1,CDK1,CENPE,MYOG
EDNRA	-0.044	transmembrane receptor		-0.277	0.00589	COL1A1,GSC,PTGS2,SELL,TGFB1	237 (9)
IHH		enzyme		-0.281	0.0121	COL10A1,CTNNB1,EN1,MMP13,PTH1R,SPP1
BCR	-1.129	kinase		-0.283	0.0311	CD86,GPT,HBB,T
Ige		complex		-0.284	0.000659	CCL3,CCL4,CD80,CD86,CXCL8,FCER1G,FCGR1A,HAVCR2,IL10,IL1B,PTGS2,TLR7	268 (16)
PRKCI	0.777	kinase		-0.305	0.0318	ECT2,FASN,PTGS2,SLC2A4,SREBF1
CYLD	0.992	transcription regulator		-0.319	6.63e-06	CD80,CD86,CR2,CTLA4,CXCL8,FCER1G,ICOS,IL10,IL1B,IL2RA,IL7R,SLAMF1,TGFB1	203 (12)
EGR1	-1.799	transcription regulator		-0.32	0.000176	BCAR1,CACNA1H,CASP3,CCL4,CCR1,CCR2,COL1A1,COL2A1,CSF1,CXCL6,CXCL8,EGR1,GNAS,GRIA1,HPSE,IGF2,IL1B,JUND,KCNT1,LYZ,NR4A1,PCSK2,PNMT,PNPLA2,PTGS2,RRAD,SOD2,SPP1,SYN1,TGFB1	544 (17)
ADORA2B	0.796	g-protein coupled receptor		-0.342	0.031	CD86,CXCL8,IL10,IL1B,MRC1,SPP1,TGFB1
miR-125b-5p (and other miRNAs w/seed CCCUGAG)		mature microrna		-0.345	0.0353	ABTB1,AJUBA,CBX7,CCNA2,CCR5,DIO3,GPR160,IL1RN,LIPA,MAP2K7,MAZ,ST18,UGT2B17
FCGR2A	1.87	transmembrane receptor		-0.359	0.00684	CCL18,CCL3,CCL4,CXCL8,IL10,IL1B,PTGS2	370 (14)
SFTPA1		transporter		-0.362	0.00289	AMOT,CCL3,COL1A1,CYR61,EGR1,EVI2B,HBA1/HBA2,IL10,IL1B,IL2RA,MRC1,NAMPT,SFRP2,TGFB1	262 (14)
XDH		enzyme		-0.362	0.00837	CCR5,CD69,CXCL8,CXCR4,CYBB,IL1B,IL2RA,SPP1	288 (15)
HDL		complex		-0.379	0.0136	CCR2,CD80,CD86,CX3CL1,IL1B,PTGIS,PTGS2,SREBF1
ESR2	0.324	ligand-dependent nuclear receptor		-0.386	0.0199	A4GALT,CBFA2T3,CCNA2,COL13A1,COL16A1,COL1A1,COMP,CTNNB1,CXCL8,CYP26B1,EGR1,EGR3,EMB,EPHA5,FASN,HOXD11,IL1B,KLHL38,KLRC4,KRT16,LAPTM5,MINOS1-NBL1/NBL1,MKI67,MMP1,NFE2L3,NOV,PLEC,PSAT1,PTGIS,PTGS2,PTH1R,RAI2,RASSF10,S100A9,SELE,SEMA3B,SFRP4,SLC2A4RG,SOX11,SPAG4,SPP1,ST8SIA4,SYNPO,TMIE,TNFSF13B,TRIB1,WISP2,ZNF107
PRDM1	1.362	transcription regulator		-0.394	0.000142	AIM2,BCL2A1,CD19,CD53,CD79A,CD86,CHI3L1,CXCL6,CXCR4,DBNDD1,FNDC5,GPR84,HLA-DQA1,HLA-DRA,IGHG1,IL10,IL18RAP,IL1B,IRF4,ITGA4,JCHAIN,MIR155HG,MS4A4A,PLAC8,RGS18,S100A8,S100A9,SMPDL3B,SPIB,SULT1A3/SULT1A4,TNFAIP6,TNFSF13B,TRIB1,TSPAN10,XBP1	427 (18)
Igm		complex		-0.419	0.000472	BCL2A1,CCL3,CCNA2,CD69,CX3CL1,CXCL8,EGR1,GPSM1,IL10,IL2RA,IRF4,SAMSN1,UGCG,XBP1	355 (17)
SCARB1	-0.242	transporter		-0.447	0.046	CX3CL1,IL10,IL1B,IL1RN,PTGS2,SPP1
CREB1	0.553	transcription regulator		-0.475	0.0428	ADORA2A,ARHGAP33,AURKA,CALN1,CAPN5,CCL3,CCL4,CCNA2,CCNB1,CD3D,CD79A,CR2,CRMP1,CXCL8,CXCR4,CYR61,DCX,ECEL1,EGR1,FAM65B,FASN,GADD45G,GALR1,GLA,GRIA1,HLA-DQB1,HLA-DRA,IGSF9B,IL1B,IL2RA,KCNC4,MIDN,MKI67,MMP1,MMP13,MUC5B,NR4A1,PER1,PNMT,PTGS2,RAC3,SAT1,SCG2,SFRP4,SHTN1,SLC2A4,SMAD6,SOD2,SPAG4,SRSF10,STAC2,SYNJ2,TFRC,TMEFF2,TP53INP2,TPO,WDR90
FBXO32	-0.213	enzyme		-0.48	0.00373	BHLHA15,CXCL6,DNAJB9,HOOK1,HSPB7,IL1B,ISYNA1,LBP,MAPT,MMP3,MYOG,PTGIS,PTGS2,SOD2,XBP1
LIPE	-2.053	enzyme		-0.522	0.00019	ANKRD2,ARNTL,COL1A1,CP,DMPK,EGR1,FASN,FBP2,HLA-DQA1,INMT,MAPT,MEOX2,MSR1,MYH4,NR4A1,PER1,RRAD,RXRA,RXRG,SLC2A4,SOX18,SREBF1,ST8SIA4	175 (7)
NRAS	1.003	enzyme		-0.537	0.00034	AGRN,CCL4,CCNB1,CD48,CD86,CDKN3,CTNNB1,CYBB,EGR1,HOMER3,JCHAIN,LY86,MKI67,MSR1,NOL3,PTGS2,RNASE6,SLC2A4	416 (15)
PLC		group		-0.555	0.00589	CXCL10,CXCL8,EGR3,LIPE,NR4A1	360 (14)
TAF4B	0.448	transcription regulator		-0.555	0.0044	JCHAIN,MMP13,MMP3,SPP1,TGFB1,TGFB3,ZBTB16
TP73	-0.19	transcription regulator		-0.559	0.00122	ALAS2,ARNTL,ATG4A,CASP3,CCNB1,CD83,CDK1,CLEC7A,CLIP3,CNTFR,COL18A1,COL1A1,CTNNB1,CXCL1,CYP21A2,CYR61,DBP,EGR1,FASN,HIST1H2BH,IL1B,IL7,ITGB4,LCP1,LYZ,LZTS1,MINOS1-NBL1/NBL1,MIR22HG,MMP13,N4BP2L2,NLRC4,PPL,ROBO4,S100A2,SAT1,SERPINA1,SERPINA5,SFN,SLC4A3,SPP1,TGFB1,UCN,ULK1,WISP2	352 (13)
SCGB1A1		cytokine		-0.575	0.0263	HAND2,PTGS2,S100A8,S100A9,SELL
CHRNA1	-1.243	transmembrane receptor		-0.577	0.00291	CD69,CD80,CD86,CTLA4,IL10	270 (11)
SP1	0.33	transcription regulator		-0.58	0.000267	ABCD2,ADRA1B,AEBP1,ALAS2,ALOX12,CASP3,CCNA2,CDC42BPG,CDK1,CHI3L1,CKB,COL1A1,COL2A1,COL7A1,CR2,CXCL10,CXCL8,CYP21A1P,CYP21A2,DBF4,EGR1,ELANE,F10,FASN,FGFR4,FPR2,GNAS,GP6,GRIA1,HAS1,HBB,HPSE,HSD17B1,IGF2,IL10,IL1B,IL21R,IRF4,KCNA3,KRT16,LIPA,LTBP3,MAZ,MEOX2,MMP1,MPL,MRC1,MUC5B,MYH11,NES,NGFR,NPTXR,PDK1,PNMT,PRKCB,PTGS2,PTH1R,ROBO4,SELL,SLC39A8,SOD2,SPP1,SPTB,SREBF1,TGFB1,TLR2,TRIB1,UGCG,WNT9A	414 (18)
IGF2	-4.55	growth factor		-0.593	0.000484	CAV3,CDK1,CORO2B,CXCR4,EGR1,GCH1,H19,HELLS,IDH1,IGF2,IGFBP6,IL10,MMP1,MMP3,MNT,MYOG,PRDM16,PTGS2,RAD51AP1,RRM2,SAT1,SELENOP,SEZ6L2,SLC2A4,SPP1,SURF6,THRA	372 (16)
HDAC1	0.434	transcription regulator		-0.616	0.0262	BRCA2,CCNA2,CCNB1,CCNE2,CD27,CDK1,COL2A1,COMMD3-BMI1,CXCL8,DAB2IP,EGR1,GNAS,IL10,ITGB4,LGR5,MAD1L1,MT1G,MYH4,NKD1,PTGS2,RRM2,S100A9,SOX10,SPP1,SREBF1,ST5,TBX2,THEMIS,TOP2A,TPD52
FNDC5	-2.041	other		-0.647	0.000858	COL1A1,CTNNB1,FNDC5,LRP5,PRDM16,SPP1
MST1	-0.346	growth factor		-0.651	0.0379	IL18,IL1RN,MSR1,PTGS2,SPP1
DNMT1	-0.028	enzyme		-0.651	0.0386	CDK1,CMTM5,IGF2,IL10,MAZ,NPC1L1,PLEKHA6,PTGS2,SFRP2,SFRP4,SLC7A11
SMARCA4	-1.091	transcription regulator		-0.655	1.59e-06	ABRACL,AIM2,ATP2A1,ATP6V1B1,BCL2A1,BIRC7,C6orf141,CARD16,CCDC85B,CCNA2,CCNE2,CCR1,CCR2,CCRL2,CD19,CD52,COL7A1,CORO6,CP,CSF1,CTSS,CXCR4,CXCR6,DHRS9,DUSP13,EFNB1,EGR1,ESPNL,FCGR2A,FHL2,GADD45G,GBP1,GIMAP2,GLI1,GPR183,HBB,HEXB,HLA-DRA,IFI30,IGHG1,IL1B,IL7R,ITGA7,KCNJ2,KDM6B,LRMP,LUM,MARCH1,MELTF,MMP1,MN1,MYBPH,MYH11,MYL4,MYOG,MYRF,PDK1,PER3,PHLDB1,PITX2,RGS1,RRM2,S100A2,SEL1L3,SELENOP,SEMA3B,SLC2A4,…	333 (7)
Pdgf (complex)		complex		-0.696	0.0255	CYBA,DIO3,EGR1,F10,FAM189B,GRIA1,MEOX2,MMP1,NOTCH3,NOV,PTGS2,SV2A,TGFB1,TGFB3
FGF8		growth factor		-0.701	0.0151	CITED4,COL18A1,CTNNB1,EN1,FGFR4,LMX1A,MKI67,NES,NOG,RTKN2,SLC22A17,SPP1,T,TNXB
TOB1	-0.029	transcription regulator		-0.707	0.0388	AMOTL2,ATR,CCNA2,MIS18BP1,PCBP4,PHLDA3,PLAC8,UBE2T
AGTR1	0.002	g-protein coupled receptor		-0.73	0.031	CASP3,CP,CYBA,OLR1,PTGS2,TGFB1,TGFB3
APOE	-0.414	transporter		-0.737	1.89e-06	ABCA2,ADGRE1,ALOX12,BCAM,BGN,CASP3,CCL4,CCR5,CD80,CD86,COL18A1,COL1A1,CSF1,CTNNB1,CTSS,CYBB,CYR61,EGR1,EMILIN1,FCGR1A,GRIA1,HMMR,HSPG2,IGFBP6,IL10,IL1B,IL1RN,LIMS2,LIPA,MAP2K7,MAPT,MMP3,MSR1,PRKCB,PTGS2,S100A8,S100A9,SELE,SOD2,SPP1,TGFB1	459 (14)
KNG1		other		-0.749	0.0122	ASIC1,ASIC3,COL1A1,CXCL8,IL1B,PTGS2,TGFB1
PTGER4	0.127	g-protein coupled receptor		-0.754	0.00282	CCL4,CD69,CP,CXCL10,CXCL8,CXCR4,CYBB,EGR1,GPR85,HAVCR2,IL10,IL18,IL1B,LPAR6,MMP13,OLR1,PTGS2,SHISA3,SLAMF1,SLAMF8,ST8SIA4,TLR8	438 (13)
RASSF1	-0.617	other		-0.756	0.0452	CASP3,CCNA2,COL13A1,CXCR4,EGR1,HLA-DPA1,MYL9,NOG,PCDH7,PTGS2,SELENOP,SPP1
TNFRSF21	-0.271	transmembrane receptor		-0.762	0.0475	CASP3,CTLA4,IL10,IL2RA
DUSP1	-1.284	phosphatase		-0.78	6.04e-06	ATP2A1,CCL4,CD86,CXCL1,CXCL8,CYBB,GJB2,IL10,IL1B,IL1RN,LUM,MMP1,MRC1,MYH4,MYOG,OLR1,PTGS2,S100A9,SELE,SOD2,SYNPO,TLR2,WISP2	315 (14)
IL27RA	1.052	transmembrane receptor		-0.788	0.00146	CCR5,CD69,CD80,CD86,CXCL13,GPT,IL10,IL1B,IL2RA	390 (16)
VIP	0.763	other		-0.804	0.001	CCL4,CD274,CD80,CD86,CTLA4,CXCL10,CXCL8,EGR3,IGHG1,IL10,IL1B,IL2RA,KLRC4-KLRK1/KLRK1,LYZ,PTGDR2,PTGS2,TLR1,TLR6,TLR8	291 (12)
NTRK1	-1.129	kinase		-0.807	0.0379	EGR1,IGF2,NR4A1,SCRIB,SOD2
MITF	0.04	transcription regulator		-0.81	0.0384	ALCAM,ALDH16A1,ASAH1,BIRC7,CCNB1,CEP55,CHTF18,COL1A1,COL2A1,CXCL8,ECT2,GLI1,GZMB,IRF4,ITGA4,KIF20A,MC1R,MYL4,NGFR,NUF2,OSTM1,SEMA3C,SHTN1,SOX10,SOX13,T,TBX2,TYRP1
UXT	0.311	transcription regulator		-0.813	0.00392	ATR,BRIP1,BUB1,CCNA2,CTLA4,CXCL8,IL2RA,TTK
MKL2	4.449	transcription regulator		-0.816	0.0194	CD177,CPA3,CXCL6,CXCR4,CYBA,ELANE,FCN1,GP6,MAFK,MPL,S100A8,S100A9,ZFPM1
NPM1	0.548	transcription regulator		-0.83	0.046	ALK,CCL3,CCL4,CSF1,CTNNB1,SOD2
KLF2	-0.901	transcription regulator		-0.832	0.0229	CCL3,CCL4,CCR5,CR2,CXCL8,CXCR4,ELN,HBB,HPSE,IGF2,IL1B,ITGB4,LBP,PTGIS,PTGS2,RNASE2,SELL,SREBF1,TFRC,TGFB1
miR-146a-5p (and other miRNAs w/seed GAGAACU)		mature microrna		-0.832	0.0233	ATOH8,CCNA2,CDKN3,COL13A1,CXCL8,CXCR4,IL10,LBP,NFIX,PLEKHA4,TLR1,TLR10,VWCE
SMAD3	-0.652	transcription regulator		-0.837	0.00312	BGN,CCL4,CD79A,COL10A1,COL1A1,COL2A1,COL6A1,COL7A1,CTNNB1,CXCL10,EGR1,ELN,FNDC5,FPR2,GLI1,GLI2,GZMA,GZMB,IL1B,IL2RA,JUND,LEFTY2,LUM,MMP1,MMP13,PNMT,PTGS2,SPP1,TGFB1,TGFB3,TPM2	465 (15)
GATA1	-1.396	transcription regulator		-0.839	0.00747	ABCA2,ALAS2,ALOX12,CCR1,CPA3,CYBB,EGR1,F10,FYB,GNAS,GP6,HBA1/HBA2,HBB,HPSE,IL7R,LYZ,MPL,MS4A1,PIGQ,PIM2,RGS13,RNASE2,SKI,SLC38A9,SPTB,TFRC,TGFB1I1,TOP2A,TRA,ZFPM1
POMC	-0.476	other		-0.848	0.0107	CXCR4,CYP21A2,GZMB,H19,IGF2,IL10,IL18,KRT16,MC1R,NR4A1,SELE,SLC9A3R2,SOD2,TYRP1,UCN
PSEN2	-0.001	peptidase		-0.853	0.0326	C1QB,C3AR1,CASP3,CTNNB1,CTSC,CTSS,CYTIP,DBP,HSD17B1,PTGS2,PTPRF,TNXB,TYRP1
Iga		complex		-0.863	2.8e-05	CCL3,CD80,CD86,CXCL10,CXCL8,FCGR1A,IL10,TGFB1	345 (12)
KLRC4-KLRK1/KLRK1	2.315	transmembrane receptor		-0.882	0.0475	CD69,IL10,KLRC4-KLRK1/KLRK1,RXRA
PTX3	-0.226	other		-0.883	0.0347	CCR2,CCR5,CXCL8,EGR3,IL1B,TLR2
IRF4	2.464	transcription regulator		-0.892	0.00436	B2M,CCNB1,CDK1,CTLA4,CTSS,CXCL10,CXCL11,CXCL9,CXCR4,GBP1,IL10,IL18RAP,IL1B,IL1RN,IL7R,IRF4,MIR155HG,MS4A1,SPIB,SPP1,TNFSF13B,XBP1	329 (13)
MSC	-0.533	transcription regulator		-0.905	0.00672	CCL4,CD19,CD79A,FCRL2,FCRL5,HAVCR2,JCHAIN,SELL,SPP1,TLR7,TRIB1
TNFAIP3	0.427	enzyme		-0.917	0.0272	BIRC3,CSF1,CXCL10,CXCL8,IL10,IL1B,SELE,TGFB1
MEF2C	0.524	transcription regulator		-0.941	0.00205	ATP2A1,CKB,CLSTN2,COL1A1,COL2A1,HSPB7,KCNJ2,LMOD2,MMP13,MYL4,MYOG,NR4A1,PTH1R,SFRP2,SLC2A4,SMYD1,SRPK3	208 (7)
USF1	0.282	transcription regulator		-0.981	0.00154	B2M,BRCA2,CD2,CHI3L1,CR2,CTSS,FASN,MC1R,MS4A1,PTGS2,SPEG,SPP1,SYNPO,TBX2,TGFB1
HMOX1	0.275	enzyme		-0.99	0.00311	ADORA2A,CASP3,CD274,COL1A1,CXCL1,CXCL10,CXCL8,CXCL9,GPT,IL10,IL1B,IL1RN,MAPT,MSR1,MYOG,PTGS2,SELE,TGFB1	380 (17)
DEPTOR	-0.097	other		-1	0.00256	CX3CL1,CXCL10,CXCL11,CXCL9
MYOG	-1.685	transcription regulator		-1	0.0401	CAV3,IGF2,MYL4,MYOG,PRIMA1,SCN4A
TERF2IP	0.186	other		-1	0.0318	CXCL8,H19,IGF2,SLIT3,SMTNL2
TREM2	0.99	transmembrane receptor		-1	0.0475	CD86,IL1B,PTGS2,TREM1
SULF2	-0.083	enzyme		-1.067	0.0138	COL2A1,GLI1,MMP13,NOG
T	-3.062	transcription regulator		-1.067	0.0475	ALCAM,COL1A1,COL2A1,T
Wnt		group		-1.069	0.0452	COL10A1,CTNNB1,GLI1,GSC,HAND2,PITX2,T
MEF2		group		-1.091	1.04e-05	CTNNB1,IL10,IL1RN,MEOX2,MYH11,MYH4,MYOG,NR4A1,PTGS2,SLC2A4
INPP5D	0.182	phosphatase		-1.103	0.0122	CD69,CD80,CD86,CXCL8,IGHG1,IL10,IL2RA
RARRES2	-0.948	transmembrane receptor		-1.109	0.0173	CCNA2,FASN,IL1B,LIPE,SLC2A4
SEMA7A	0.088	transmembrane receptor		-1.117	3.99e-06	CCNA2,COL1A1,CTSS,EGR1,ELN,IL18,NOV,SMAD6,TGFB1,WISP2
Gsk3		group		-1.121	0.0499	COL2A1,CTNNB1,CXCL8,FASN,FSCN1,IL10,IL1B,PTGS2,SPP1,SREBF1
MAP2K5	-0.477	kinase		-1.154	0.0263	BCAR1,CXCL8,MUC5B,NR4A1,PTGS2
MMP9	1.304	peptidase		-1.213	0.00993	CLDN5,COL18A1,CTNNB1,CXCL6,CXCR4,IL10,MMP13,MMP3,MUC5B,SERPINA1,TGFB1	326 (15)
CRH		cytokine		-1.234	0.0283	CCNA2,CLEC11A,IL10,IL18,IL1B,IL1RN,IL2RA,NR4A1,PNMT,UCN
GLI1	-1.769	transcription regulator		-1.273	0.000567	ASPM,C11orf96,COL10A1,COL1A1,COL2A1,COMMD3-BMI1,CSF1,EGR3,EMB,FOXC2,GLI1,GLI2,HNRNPU,HPSE,IGF2,IGFBP6,IL2RA,LZTS1,NES,NIPAL2,NOG,NPDC1,PTCH2,PTH1R,RXRA,S100A9,SALL1,SOX18,SPP1,TNFSF13B,ULK1	326 (7)
CTNNB1	1.786	transcription regulator		-1.278	0.0022	ABCD2,ADRA2C,AGRN,ALCAM,AOC3,BGN,CACNA1G,CCNA2,CCNE2,CLDN5,CNTFR,COL1A1,COL27A1,COL2A1,COMMD3-BMI1,CTNNB1,CXCL8,CYR61,DIAPH3,DTX1,EOMES,EPHA5,FBLN2,FCER1G,FOXC2,GADD45G,GCH1,GJB2,GLI1,GLI2,GNAO1,IGF2,IL10,IL1B,IL2RA,IRF4,JCHAIN,KIF23,LGR5,LIPA,LMX1B,MMP1,MMP15,MMP3,MUC6,MYL4,MYOG,NES,NGFR,NKD1,NOTCH3,NR4A1,NTN1,ORC4,PITX2,PKD1,PRX,PTCH2,PTGS2,QPCT,S100A8,SEMA3C,SERPINA1,SERPINA5,SFN,SFRP4,SMAD6,S…	556 (20)
IDO1	1.483	enzyme		-1.332	0.0244	CD80,CD86,FCGR1A,IL10
TFRC	1.994	transporter		-1.342	0.0183	ANKRD22,CCNA2,CCNB1,CDK1,LY75,MS4A6A,RGS1,TGFB3
MYOD1		transcription regulator		-1.359	0.0111	ANKRD2,ATP2A1,CTNNB1,FNDC5,GADD45G,IGF2,IGLL1/IGLL5,ITGA7,LZTS3,MKI67,MYBPH,MYH4,MYL4,MYOG,PNMT,PRDM16,PRIMA1,RYR1,SBK1,SCN4A,SLC2A4,SUSD2,TGFB1,TNNC2,TNNT3
HOXA10	-0.699	transcription regulator		-1.384	0.0138	ALAS2,ATP1A2,CHERP,CLDN5,CSTA,CYBB,DBP,DHRS9,FCER1G,HLA-DQA1,HLA-DQB1,HLF,HOXD9,INMT,IRX3,LYZ,MAPK12,MINOS1-NBL1/NBL1,NR4A1,PPP1R13L,SAT1,SLC27A6,TNFSF13B,TNXB
SMARCD3	-0.901	transcription regulator		-1.387	0.0215	ALCAM,COL1A1,COL2A1,PITX2,T
IGF1	-0.213	growth factor		-1.389	0.00153	ATP2A1,BCL2A1,BGN,BIRC3,CASP3,CCL4,CCNA2,CCNB1,CDK1,CLEC11A,COL1A1,COL2A1,CSF1,CTNNB1,CXCL6,CXCL8,CYBA,CYBB,CYR61,EGR1,ELN,FASN,FOXC2,HBB,IGF2,IGFBP6,IL10,IL18,IL1B,MAPT,MKI67,MMP1,MMP13,MMP3,MUC5B,MYH11,MYOG,NOG,NTN1,PBK,PTGS2,PTH1R,PTPRC,SELE,SFN,SLC2A4,SPP1,SREBF1,SYN1,TGFB1,XBP1	386 (16)
mir-181		microrna		-1.408	0.0272	CD163,CD69,E2F5,EZH2,MMP13,PTPN22,SIX2,TRA
VCAN	0.626	other		-1.41	0.00594	AEBP1,AGRN,AOC3,CASP3,CBX6,COMP,CXCL6,CYBA,ELN,FNDC1,IL1RN,LBP,NOTCH3,PRELP,PTGIS,RXRA,SMPDL3B,SOD2,TGFB1,TGFB3	187 (7)
BTK	1.382	kinase		-1.414	0.000552	BCL2A1,CCL4,CD2,CD274,CD38,CD69,CD86,CXCL10,CXCL8,CXCL9,CXCR4,ELANE,HELLS,IGLL1/IGLL5,IL10,IL18,IL1B,IL21R,IL2RA,IRF4	270 (13)
IL11	-1.307	cytokine		-1.51	0.021	BCL2A1,COL2A1,CXCL8,IL1B,LBP,MMP1,MMP13,SMAD6,SPP1
CTGF	-1.07	growth factor		-1.524	0.00441	BCL2A1,COL10A1,COL1A1,COL2A1,CTNNB1,EGR1,EMILIN1,IGF2,LTBP3,MMP1,MMP13,MMP3,NOV,PTH1R,SFRP4,TGFB1,WNK1	443 (18)
ARNTL	2.017	transcription regulator		-1.62	0.0239	ARNTL,DBP,FASN,GPT,NR1D1,PER1,PER3,SREBF1
SATB1	-0.049	transcription regulator		-1.629	0.00119	ABTB1,BCL2A1,BTLA,CD69,CD86,CLEC2B,CORO6,CYBB,EVI2A,FAM65B,FCGR1A,GPR18,HBB,HELZ2,HLA-DMB,HLA-DOB,IL18RAP,IL2RA,IL7,IL7R,LAX1,PRKCB,PTGS2,RGS1,SELL,TNFSF13B	210 (7)
HCAR2	0.632	g-protein coupled receptor		-1.633	0.00184	CCNE2,IL1B,KIF14,KIF20A,PLK4,PTGS2
SHH		peptidase		-1.633	0.00218	AMH,BCAR1,CD69,COL10A1,DTX1,FOXC2,GLI1,GLI2,GPC1,HAND2,HELLS,HOXD11,IGF2,IL10,IL2RA,LMX1A,NES,NR4A1,PITX2,PTCH2,SALL1,SFRP2,SPP1,SREBF1,STMN3,TGFB3	268 (15)
SMARCB1	-0.407	transcription regulator		-1.656	0.0013	AMPH,AURKA,CCNA2,CDC7,CDK1,CENPE,COL18A1,COL1A1,CSF1,CXCR4,CYP4A11,DSC2,F10,FCGR1A,FCGR2A,GJB2,KIF11,KIF23,LBP,MMP1,PELI1,PLK4,PTMS,RAD51AP1,S100A1,TCF21	330 (10)
CD3E	0.898	transmembrane receptor		-1.698	0.0457	CD3D,CD3G,CD69,CTLA4,ICOS,IL10,IL2RA,ITK,PTGS2,TRA
Rb		group		-1.706	0.0353	CCNA2,CCNE2,CDK1,ECT2,EZH2,H19,MAD2L1,MMP3,SOD2,TOP2A,TPO
IGF2BP1		translation regulator		-1.709	0.00463	COL1A1,COL5A1,COL6A2,GLI1,IGF2,LUM
TSC22D3	-0.663	transcription regulator		-1.731	0.000311	CD80,CD86,COL1A1,CXCL8,EGR3,IL10,IL1B,IL2RA,PTGS2,SELE,TLR2	215 (13)
ITGAX	0.581	transmembrane receptor		-1.732	4.8e-05	CCL3,CCL4,CXCL8,IL1B	471 (14)
KDM1A	0.329	enzyme		-1.738	0.0219	DAPP1,EOMES,FASN,HBB,RCOR2,SFRP2,SFRP4,SIX5,SREBF1,ST18,T
SOCS1	-0.165	other		-1.751	0.207	BCL2A1,CCL3,CD69,CD86,CXCL10,CXCL8,FCER1G,GBP5,IL1B,MMP1,MMP13,PTGS2,SELE
HMGA1	0.033	transcription regulator		-1.769	0.0175	B2M,CD19,CD80,COL1A1,CTSC,CYR61,DPYSL4,EGR1,H19,IGHE,IL2RA,LIPE,MAPT,NFIX,PIM2,PTGS2,PTH1R,PTPRU,SHC3,SOD3
PTPN6	0.942	phosphatase		-1.791	0.0833	CD86,CXCL8,CYBB,GP6,IL10,IL1B
SOX9	-1.146	transcription regulator		-1.799	0.000472	AMH,COL10A1,COL1A1,COL2A1,COMMD3-BMI1,COMP,CTNNB1,CXCR4,CYP26B1,GDF10,H19,LBP,SOX10,SOX8	218 (7)
PPARGC1A	0.369	transcription regulator		-1.799	0.105	CAV3,CDC42EP1,COL2A1,COMP,FASN,FNDC5,GK,GRIN2C,IL10,IL1RN,LIPA,NCEH1,NPC1L1,OLR1,PLIN5,PNPLA2,PTGS2,RXRA,SLC2A4,SOD2,SREBF1,STAC2,THRA,VAMP2
NR5A1		ligand-dependent nuclear receptor		-1.837	0.475	AMH,CYP21A2,CYP26B1,DGKQ,NR2F1,PNMT
MYOCD	-0.19	transcription regulator		-1.838	0.21	CLSTN2,COL1A1,COL2A1,HAND2,HSPB7,LMOD1,MYH11,MYL4,XBP1
INS		other		-1.848	0.483	AQP9,CYR61,EGR1,FASN,JUND,NR4A1,PRDM16,PTGS2,SLC2A4,SREBF1,TGFB1,XBP1
SCD	0.22	enzyme		-1.852	0.206	CXCL10,CXCL8,FASN,IL1B,LIPE,SREBF1,XBP1
BMP7	-1.156	growth factor		-1.904	0.144	COL10A1,COL1A1,CXCL8,FASN,FOXC2,IGF2,IGFBP6,IL1B,MMP13,NOG,PRDM16,SLC2A4,SMAD6,SPP1
CD46	1.188	other		-1.904	0.0388	CD69,GZMB,IL10,IL2RA
WWTR1	-0.478	transcription regulator		-1.912	0.00837	COL1A1,CXCL1,CXCL8,CYR61,IL1B,LAMA5,MYOG,SPP1
THPO	-0.841	cytokine		-1.912	0.11	AURKA,CCNA2,CCNB1,CXCL1,GP6,MPL,NOV
EGR3	-1.633	transcription regulator		-1.912	0.031	EFNB1,HS3ST2,IL2RA,MXRA8,NGFR,SLC15A2,TRA
HOXD10	-1.003	transcription regulator		-1.912	0.257	CAPN6,DAPP1,DOT1L,FCRLA,HOXD9,ITGB4,TGFB1I1
PTEN	0.785	phosphatase		-1.934	0.124	ABTB1,AURKA,CCNB1,CD274,CKS2,CTNNB1,CXCL10,CXCL11,CXCL13,CXCL8,CXCR4,DTX1,EN1,FASN,FGFR4,HEXB,IFI30,IGF2,IGFBP6,IL10,IL1B,JUND,LMX1B,MAD2L1,MAFK,MKI67,MMP3,MRC1,NGFR,PLEC,PRKCB,PTGS2,PTPRC,SAT1,SBF1,SELL,SMAD6,SPP1,SREBF1,SRSF10,STEAP1,TGFB1,TLE2,ZBTB16
CREM	0.711	transcription regulator		-1.937	1	CCNB1,CD86,CXCL8,EGR1,HAND2,HLA-DRA,MIDN,NR4A1,PER1
CORT		other		-1.941	0.00392	CCL4,CCR1,CCR2,CCR5,CXCL10,IL10,IL18,IL1B
THRA	-2.833	ligand-dependent nuclear receptor		-1.941	0.199	CSNK1A1,CXCL10,DIO3,FASN,FZD9,IL7,PCSK2,SLC2A4,SLC9A1,SREBF1,SYT12,TGFB1,TREM1
PPARG	0.648	ligand-dependent nuclear receptor		-1.945	0.322	ABCA3,ALOX12,COL1A1,CR2,CTNNB1,CXCL1,CXCL6,CXCL8,CYBA,CYP4A11,FAM20C,FASN,FBP2,GPT,HR,IDH1,IGFBP6,IL10,IL1B,IL2RA,LIPE,MKI67,MYH14,MYOG,NR1D1,NR4A1,OLR1,PEX6,PLIN5,PTGS2,PTPRF,S100A8,SAT1,SELE,SERPINA1,SLC2A4,SLC9A1,SPP1,SREBF1,VAMP2,ZNF703
MEF2A	0.621	transcription regulator		-1.951	0.0889	MEOX2,NR4A1,SLC2A4,TGFB1,TGFB3
NR1H3	0.205	ligand-dependent nuclear receptor		-1.957	0.0861	ABCA2,CCL4,CXCL10,FASN,GPT,IL1B,IL1RN,PRDM16,PTGS2,SLC16A10,SLC2A4,SREBF1,THRA
CFTR		ion channel		-1.969	1	CPA3,CXCL8,CYP4A11,PTGS2,S100A8
LY6E	-0.869	other		-1.98	0.00984	CD83,CXCL8,HLA-DRA,IL1B
MBTPS1	0.033	peptidase		-1.982	0.0186	COL10A1,FASN,PTH1R,SREBF1
PDCD4	0.475	other		-1.982	0.0186	CASP3,IL1B,MMP3,PTGS2
TFAP2C	0.579	transcription regulator		-1.999	0.0593	ALCAM,ANLN,EGR3,EOMES,HOXA2,PITX2,SEMA3B,SOD2,XBP1
AHI1	0.986	other	Inhibited	-2	0.167	IL1RN,LAPTM5,SPIB,STAP1
PRF1	0.887	transporter	Inhibited	-2	0.00589	CXCL10,GPT,IL10,IL18,IL1B	371 (13)
PPP2R5C	0.617	other	Inhibited	-2	0.0475	BCL2A1,BIRC3,CD69,CXCL8
CTSE		peptidase	Inhibited	-2	0.00137	CD80,CD86,IL18,IL1B	210 (7)
AKT2	-0.699	kinase	Inhibited	-2	0.411	BUB1,CTNNB1,IGF2,MYOG
PAEP		other	Inhibited	-2	0.0572	CD274,CD83,CXCL1,PDCD1LG2
Gm15807/Hmgn5		other	Inhibited	-2	0.123	ATP2A1,MYL3,TANK,TNNC2,TNNT3
TAB1	-1.392	enzyme	Inhibited	-2.024	5.09e-05	BIRC3,CXCL10,CXCL8,GBP1,GCH1,IL1B,MMP13,PTGS2,SELE,TNFSF13B	194 (12)
WNT3A		cytokine	Inhibited	-2.04	0.00017	BCL9L,BGN,CACNA1G,CLEC11A,COL11A2,COL1A1,COL2A1,CTNNB1,CYR61,EFNB1,EN1,EOMES,EPHA5,FHL2,GADD45G,GLI1,IRX3,LGR5,LRRC32,MMP13,MRGPRF,NGFR,NKD1,PITX2,PNPLA3,PTGS2,PTH1R,SFRP2,T,TCL1A,TGFB1,TGFB3,TNXB,TYRP1,WISP2,WNT11,WNT9A,XBP1	349 (12)
ADRB		group	Inhibited	-2.047	0.122	BOK,BRCA2,CASP3,CCNA2,CDC7,CLEC4D,CXCL10,IDH1,KLHL6,NEK2,NR4A1,PKD1,SLC6A9,SLC7A11,SLC9A3R2,SMAD6
SRF	-1.037	transcription regulator	Inhibited	-2.064	0.0107	CD177,CD19,CLDN5,CPA3,CTNNB1,CXCR4,E2F5,EGR1,EGR3,ELANE,FCN1,FHL2,GADD45G,GCH1,GLIPR1,HIF3A,HSPG2,LMOD1,MALAT1,MCF2L,MGAT4A,MPL,MYH11,MYH4,MYL3,MYL4,MYL9,MYOG,NR4A1,PKHD1L1,PTGS2,PTMS,RAI2,S100A8,S100A9,SEMA3A,SKI,SMTN,T,TCAP
NR3C1	0.395	ligand-dependent nuclear receptor	Inhibited	-2.067	0.0453	AATK,ANGPTL7,B2M,BIRC3,BOK,C1QTNF2,C1QTNF4,CARD10,CCL4,CD38,CD69,CD83,CKAP2,CLDN5,CXCL10,CXCL8,CYR61,DAPK3,EGR1,FASTKD1,FCER1G,GLIPR1,GPR65,GRIA1,GRIN2C,GZMA,HNRNPU,IDH1,IL10,IL18,IL1B,IL7R,ING3,JUND,MAPK7,MMP1,MMP13,MYOC,MZB1,NAMPT,NGFR,NLRC4,NME5,NOL3,OLR1,PDCD1LG2,PER1,PLEKHF1,PNMT,PPP1R13L,PRKCB,PRPH,PTGS2,SCG2,SELE,SELENOP,SEMA3C,SEMA5B,SERPINA1,SLC1A7,SPP1,SPPL2B,TGFB1,TLR1,TLR2,TNFAIP6,TNF…
NCOA2	0.517	transcription regulator	Inhibited	-2.091	0.0543	CCL4,CXCL10,EGR1,FASN,IL1B,MMP13,MYOG,NR1D1,PTGS2,SREBF1
DMD	-0.028	other	Inhibited	-2.138	0.0162	ARPP21,ATP1B2,BGN,CAMK2B,DCX,FAM65B,HSPB6,IGFN1,KCNA7,KY,LRCH1,MYH4,MYH8,NOG,OBSCN,PLA2G4E,PYGM,RPL3L,SELENOP,SNTA1,SPTB,TCAP,WBSCR17
TGFBR1	0.678	kinase	Inhibited	-2.138	0.135	BGN,CD86,CLDN5,COL1A1,LEFTY2,MMP13,SCX,WNT11,WNT9A
CDKN2A	-0.603	transcription regulator	Inhibited	-2.14	0.0197	BLM,CASP3,CCL18,CCL4,CCNA2,CCNB1,CDK1,CENPK,CX3CL1,CXCL10,CXCL13,CXCL6,CXCR2,EGR1,EZH2,FBXO5,FHL2,GADD45G,GNAS,IGF2BP3,IL1B,IL2RG,MAD2L1,MCMBP,MELK,MKI67,MMP1,MMP3,MRC1,MS4A1,POU2AF1,PTGS2,RAD51AP1,RRM2
CD28	1.057	transmembrane receptor	Inhibited	-2.174	7.88e-05	BCL2A1,CAMK2A,CASP3,CCL3,CCL4,CCR5,CD226,CD27,CD274,CD69,CD80,CD86,CTLA4,CXCL13,CXCL8,CXCR1,CXCR4,CXCR6,EOMES,FCER1G,FYB,GBP1,GLI1,GZMA,GZMB,H19,HAVCR2,HELLS,HLA-DQB1,ICOS,IGFBP6,IGLL1/IGLL5,IL10,IL1B,IL21R,IL2RA,IL7,IL7R,IRF4,ITGA4,LCP1,MAP3K10,MSR1,NAMPT,NR4A1,PDE4A,PTGS2,SRGN,TFRC	293 (14)
INSIG1	0.463	other	Inhibited	-2.181	0.000253	CCR5,CLEC4D,CLEC4E,CLEC7A,CXCL10,CXCL13,CXCL6,CXCR4,FASN,HLA-DQA1,LIPA,MRC1,OLR1,PLA2G4F,PLA2G7,S100A8,S100A9,SREBF1,STARD4,TGFB1	212 (7)
mir-155		microrna	Inhibited	-2.182	0.516	CCL18,CD69,CXCL10,CXCL8,IL10,IL1B,MMP3,PTGS2
MEOX2	-1.685	transcription regulator	Inhibited	-2.2	0.222	CD69,CXCL1,CXCL6,CXCL8,SELE
BACH2	-0.772	transcription regulator	Inhibited	-2.2	0.303	IL10,IRF4,S100A8,S100A9,XBP1
MEF2D	-1.347	transcription regulator	Inhibited	-2.213	0.0567	CCNE2,MEOX2,MYOG,NR4A1,SLC2A4,TGFB1,TGFB3
IRS1	-1.145	enzyme	Inhibited	-2.219	0.00635	BUB1,COL6A1,COL7A1,DBN1,EGR1,FASN,GLRB,MAPK12,MYL4,NR2F1,PRDM16,PTPRF,SFRP2,SLC2A4,SPP1,SREBF1,THRA,TNNT3,TNXB	417 (11)
NT5E	0.387	phosphatase	Inhibited	-2.219	0.00128	COL1A1,IL1B,MKI67,MMP13,SPP1,TGFB1	286 (9)
CD180	2.352	other	Inhibited	-2.219	0.00291	BCL2A1,CD80,CD86,IL10,IRF4	389 (14)
Tgf beta		group	Inhibited	-2.229	8.87e-05	BGN,CCL3,CCL4,CCR2,CD79A,COL10A1,COL1A1,COL7A1,CSF1,CTF1,CTLA4,CTNNB1,CXCL10,CXCL8,CXCR4,CYR61,F10,FBLN2,FSCN1,GLI2,GZMB,HSPG2,IL10,IL1B,KDM6B,KRT16,MAFK,MMP1,MMP13,MMP3,MN1,PTGS2,SELE,SPP1,TGFB1,TLR2,TREM1	387 (15)
CITED2	0.241	transcription regulator	Inhibited	-2.231	0.000136	COMMD3-BMI1,CXCL1,CXCL8,FOXC2,LEFTY2,MMP1,MMP13,PCGF2,PITX2,T
CDKN1A	-0.063	kinase	Inhibited	-2.253	0.000281	ANLN,ASPM,AURKA,BUB1,CASP3,CCNA2,CCNB1,CDK1,CDKN3,CEP55,CPA3,CYR61,DLGAP5,DTL,EOMES,FANCI,IL1B,KIF20A,KNTC1,MAD2L1,MIS18BP1,MKI67,MMP1,MMP3,NUSAP1,PBK,PTPRC,SERPINI2,SOD2,T,TNFAIP6,TOP2A,TTK,UBE2T	469 (19)
NR1H2	-0.649	ligand-dependent nuclear receptor	Inhibited	-2.255	0.00722	ABCA2,CCL4,CXCL10,FASN,IL1B,IL1RN,LIPE,MRC1,PNPLA2,PRDM16,PTGS2,SLC16A10,SLC2A4,SREBF1,THRA	245 (13)
KDM5B	0.082	transcription regulator	Inhibited	-2.275	0.0166	AURKA,CCNB1,CDK1,COMMD3-BMI1,DLGAP5,ECT2,EGR1,FBXO5,GJB2,HMMR,NDC80,NOL3,PBK,SAT1,T,TGFB1,TOP2A,TTK,XBP1
KLF3	0.57	transcription regulator	Inhibited	-2.294	0.0974	BTLA,CACNA1H,CD69,CEP170B,CHCHD10,CTSC,DMWD,EXTL1,GAPT,GPR174,GPSM1,HBB,HEXB,HIST1H2BI,IDH1,IGF2BP3,JKAMP,KLHL6,LY96,MAP1S,MAPK12,MYL4,MZB1,RAVER1,RYR1,SELL,SLC38A9,SMCHD1,SMPDL3A,SP140,SPTB,SV2A,TRIM36,UGCG,ZNF579
TWIST1	-0.484	transcription regulator	Inhibited	-2.298	0.00132	ALCAM,ASPM,CASP3,CHAD,CHI3L1,COL1A1,COL2A1,COL6A1,CXCL8,EMILIN1,EZH2,FCGBP,FOXC2,GLI1,GPC1,IL1B,ITGA8,LEFTY2,MMP1,MRC2,MXRA8,PTPRU,SPP1,TGFB1	291 (7)
THRB	-0.276	ligand-dependent nuclear receptor	Inhibited	-2.31	0.00651	ABCD2,CCNB1,CCR1,CSNK1A1,CTNNB1,CXCL10,CXCR4,FASN,FZD9,GCH1,IL7,LYZ,MMP1,NCOR2,NKD1,NR4A1,PCSK2,PER1,PITX2,PTGS2,SFRP2,SFRP4,SLC2A4,SREBF1,TGFB1,TLE2,TREM1,WNT11	448 (17)
BCL6	-0.587	transcription regulator	Inhibited	-2.317	1.18e-05	ALCAM,BCL2A1,CCL3,CCL4,CD19,CD2,CD69,CD80,COL1A1,COL2A1,CSF1,CTLA4,CXCL10,GLI1,GLI2,IL10,IL18,IL1B,IL21R,IL2RA,IL7R,IRF4,MIR155HG,MIR17HG,MRC1,PTPRO,T,TGFB1,XBP1	269 (14)
EPHB4	-1.473	kinase	Inhibited	-2.333	0.0186	CXCR4,IGF2,MYL4,NCAM2,SMAD6,T,TBX2,TGFB1,WNT11
GLI2	-2.037	transcription regulator	Inhibited	-2.348	3.49e-06	ATP2A1,CCL4,CCR1,CCR5,CDK1,CLEC7A,COL10A1,CSTA,CXCL10,CXCL6,CXCR2,FOXC2,GLI1,GLI2,IL10,IL1B,MMP13,MMP3,NTN1,SALL1,SPP1,T,UGCG	228 (8)
BCL3	-1.027	transcription regulator	Inhibited	-2.374	0.021	CD69,CD80,CD86,CXCL10,CXCL8,HLA-DQB1,IL10,IL1B
mir-146		microrna	Inhibited	-2.391	0.122	CCL3,CXCL10,CXCL8,IL10,IL1B,PTGS2
SMO	-1.237	g-protein coupled receptor	Inhibited	-2.395	9.72e-05	ALCAM,BGN,COL27A1,DIO3,FBLN2,FOXC2,GLI1,GLI2,HBB,LGR5,LUM,NKD1,NOG,PTCH2,S100A8,SOX18,TGFB3	341 (12)
SIX5	-2.279	transcription regulator	Inhibited	-2.401	0.0121	COL9A2,DMPK,IGF2,MYOG,SFRP2,SIX2
RBL2	0.544	other	Inhibited	-2.412	0.444	AURKA,BUB1,CCNA2,CCNB1,CDK1,KPNA2,MT1G,NEK2,RRM2
HOXA3	-2.022	transcription regulator	Inhibited	-2.414	0.181	DAPP1,EVI2A,HBA1/HBA2,ITGA4,SHANK2,SLAMF1
KLF4	-0.555	transcription regulator	Inhibited	-2.417	0.124	ADGRE1,ALCAM,ASPRV1,CASP3,CCNB1,CENPE,COL1A1,CTNNB1,CXCL8,EOMES,EVPL,GJB2,IL10,IRX3,LGR5,MYH11,NOV,PITX2,PPL,S100A14,SERPINA1,SOD2,SOD3,T,TGFB1,TGFB3
IL15RA	0.583	transmembrane receptor	Inhibited	-2.425	0.00771	CD226,CD244,CD84,IL10,IL2RA,PTPRC	366 (16)
GPX1	0.349	enzyme	Inhibited	-2.433	0.156	ADGRE1,CCL4,COX4I2,CXCL10,CYBB,SOD2
PDCD1	0.626	phosphatase	Inhibited	-2.449	0.00115	CCNA2,CD3D,CXCL8,FCRL3,GZMA,GZMB,HIST1H3B,IL10,IL2RA,KPNA2,MKI67,TOP2A	323 (15)
BMP2	-1.401	growth factor	Inhibited	-2.488	0.0519	ADAMTS7,AMH,BMP2K,CLIC4,COL10A1,COL1A1,COL2A1,CREB3L1,CSF1,LRP5,MELTF,MMP13,MYOG,NOG,PITX2,PTGS2,PTH1R,RGS6,SMAD6,SPP1,T,TBX2,ZBTB16
TGFB1	-1.846	growth factor	Inhibited	-2.495	3.72e-08	ACPP,ADGRB1,ADRA2A,AIM2,ALOX12,AMOTL2,AQP9,ASPM,B2M,BGN,BRIP1,BUB1,C1QB,C3AR1,CAND2,CAPN15,CASP3,CBFA2T3,CCDC85B,CCL18,CCL3,CCL4,CCNA2,CCNB1,CCNE2,CCNO,CCR1,CCR10,CCR2,CCR5,CCRL2,CD163,CD69,CD80,CD83,CD86,CDC7,CDK1,CDKN3,CELSR2,CENPE,CHI3L1,CKS2,CLEC2D,CLIC4,CMTM5,COL16A1,COL18A1,COL1A1,COL2A1,COL5A1,COL6A1,COL6A2,COL7A1,COMP,CRMP1,CSF1,CSPG4,CTLA4,CTNNB1,CTSC,CTSS,CX3CL1,CXADR,CXCL1,CXCL10,CXCL8…	560 (15)
IGF1R	-0.727	transmembrane receptor	Inhibited	-2.521	0.066	CD38,CD48,CD53,CD84,CDK1,CKS2,COL18A1,COL1A1,CTNNB1,DIO3,FASN,FLNC,GLI1,GTF2B,H19,IGF2,KIF20A,MYOG,NR4A1,PRKCDBP,PTGS2,SCG2,SMPX,SREBF1,TGFB1,TPO
BDNF	-0.32	growth factor	Inhibited	-2.558	0.00209	AGRN,ARPP21,ARVCF,CAMK2A,CASP3,CELF4,CP,CRMP1,CSPG4,CXCR4,CYGB,CYR61,EGR1,FSCN1,GNAO1,GRIA1,GRIN2C,HIST1H2AL,LAMP5,MALAT1,MAPT,MMP1,MYH8,MYL4,MYOG,NGFR,NR4A1,S100A9,SBK1,SFRP2,SLC17A7,SOD2,SPP1,SYN1,TFRC,THRA,UCN,VAMP2,VASN,ZFPM1	335 (17)
Nr1h		group	Inhibited	-2.562	0.00829	ABCD2,CCL3,CCR2,CCR5,CLEC4E,CSF1,CXCL1,CXCL10,CXCL8,FASN,GGT5,HLA-DOA,HLA-DOB,IL10,IL1B,LIPE,PTGS2,SLC2A4,SREBF1,SYT7,ZBTB16	392 (12)
NLRP12	0.333	other	Inhibited	-2.608	0.0234	CXCL13,CXCL6,CXCL8,CXCR4,IL1B,IL1RN,LY96
ADAMTS12	-0.84	peptidase	Inhibited	-2.621	0.0044	CHI3L1,CLEC4E,CXCL10,MMP13,MMP3,S100A8,S100A9
CD3		complex	Inhibited	-2.697	0.000134	ACPP,BCL2A1,BIRC3,CAMK2A,CASP3,CCL18,CCL3,CCL4,CCR1,CCR2,CCR5,CD2,CD226,CD27,CD274,CD53,CD69,CD80,CD83,CD86,CDK1,CKS2,CLCN1,CTLA4,CXCL10,CXCL8,CXCR4,CXCR6,CYBA,EGR3,EOMES,FCER1G,FYB,GBP1,GGT5,GLI1,GNAS,GZMA,GZMB,GZMK,H19,HELLS,HLA-DQB1,ICOS,IGFBP6,IGLL1/IGLL5,IL10,IL1B,IL21R,IL2RA,IL2RG,IL7R,IRF4,ITGA4,KDM5D,LCP1,LYPLA1,MAP3K10,MSR1,MT1G,NAMPT,NR4A1,PDE4A,PLEC,POLR2F,PTGS2,PTPN22,PTPRC,RXRA,SMPDL…	394 (15)
JAG2	-1.461	growth factor	Inhibited	-2.72	0.000244	CCL13,CCR1,CXCL1,CXCL6,CXCL9,CXCR1,IL1B,IL1RN,MMP1,NOTCH3,SPP1
Insulin		group	Inhibited	-2.774	1	AEBP1,AQP9,CCL4,COL1A1,CXCL1,CYBB,EGR1,FASN,FGFR4,FOXC2,HIF3A,HPSE,IGF2,LIPE,MAPT,MMP13,MMP3,NR4A1,PNPLA2,SELENOP,SLC2A4,SREBF1,TGFB1,TLR2,TPO,XBP1
RORA	0.438	ligand-dependent nuclear receptor	Inhibited	-2.829	0.00888	ABCD2,ADGRL1,ARNTL,CAV3,CCL4,CCNB1,CXCL10,CXCL8,CXCR2,CYP4A11,FASN,IL10,IL18,IL1B,MC1R,MUC5B,MYOG,NR1D1,PTGS2,S100A8,S100A9,SDR9C7,SLC16A10,SLC29A4,SLC2A4,SREBF1	299 (13)
let-7		microrna	Inhibited	-2.862	0.00185	APC2,AURKA,BRCA2,BUB1,CASP3,CCNA2,CCNB1,CCNE2,CDK1,COL1A1,COL27A1,DBF4,E2F5,EZH2,FANCD2,IL10,ITGA4,MAD2L1,NUF2,PTGS2,RRM2,TRIB1,ZNF512B	198 (7)
TCF3	-1.061	transcription regulator	Inhibited	-3.036	5.94e-06	ANLN,AURKA,BUB1,CASP3,CBFA2T3,CCNA2,CCNB1,CCNE2,CD79A,COL1A1,CR2,DAB2IP,DTX1,ECT2,ELANE,GRIA1,ICOS,IGLL1/IGLL5,IL1B,IL2RA,IL7R,JUND,KIAA1524,KIF11,MAD2L1,MKI67,MYL4,MYOG,NUSAP1,PLK4,POU2AF1,PTPRU,SCN4A,SCX,SULT1A3/SULT1A4,TOP2A,TOX,TTK,XBP1	295 (9)
RB1	1.169	transcription regulator	Inhibited	-3.142	0.169	ALG5,BLM,CASP3,CCNA2,CCNB1,CCNE2,CDK1,CENPK,COX17,CXCL8,DMPK,EGR1,EOMES,EZH2,FBXO5,FOXC2,MAP2K7,MCMBP,MELK,MT1G,MYH4,MYH8,MYL4,NDUFS7,PGAM2,RAD51AP1,RRM2,RYR1,SLC22A18AS,SOD2,SOX7,T,TCAP,TGFB1,TNNC2,TPO,TRIM72
Irgm1		other	Inhibited	-3.302	0.000614	BUB1,CCNA2,CCNB1,CXCL10,DTL,KIF20A,MKI67,NCAPG,NEK2,RRM2,STIL
BNIP3L	0.81	other	Inhibited	-3.357	2.95e-05	ALAS2,AURKA,CCNA2,CCNE2,CD19,CDKN3,CENPE,CKAP2,FANCD2,KIF11,NUF2,RRM2,TFRC,TGFB1,TOP2A
SPARC	-0.017	other	Inhibited	-3.374	0.196	BLM,BRCA2,BRIP1,COL1A1,DVL1,HIST1H3D,HSF4,NES,PCGF2,SLC7A11,TGFB1,USP2
PLAG1	1.46	transcription regulator	Inhibited	-3.545	0.000467	CHST1,COL9A3,CREB3L1,EFNB1,FLNC,IGF2,MYRF,NPTXR,PLEC,S100A2,SRPK3,TNNT3,TSPAN4
mir-21		microrna	Inhibited	-3.641	1.55e-05	ANLN,AOAH,ARNTL,ASPM,CCNA2,CCNB1,CD180,CD19,CD226,CD274,CKS2,COL1A1,CXCL10,DBP,DDIAS,DLGAP5,ECT2,ELN,FCGR1A,FCGR2A,GBP5,IGHG1,IL18,IL1B,ITK,KIF23,KNTC1,MKI67,NUSAP1,PBK,PER3,POLR2F,RAD51AP1,SKI,SLAMF1,SOD2,SOD3,TCF21,TGFB1,TLR1,TLR2,TOP2A	320 (9)
NUPR1	-0.824	transcription regulator	Inhibited	-3.693	9.79e-05	AGRN,ASIC1,ASPM,ATAD5,ATR,AURKA,BLM,BUB1,CACNA2D2,CCDC9,CCNA2,CEP170B,CKAP2L,CXADR,CXCL8,CXCR4,CYR61,DUSP8,ERCC6L,FAM111B,FANCD2,FHL2,GABBR1,GATSL2,GCH1,GK,HIST1H2AB,HIST1H2AH,HIST1H2AJ,HIST1H2AL,HIST1H2AM,HIST1H2BB,HIST1H2BM,HIST1H3B,HIST1H3C,HIST1H3J,IGF2BP3,JKAMP,KIF11,KIF18A,KIF20A,KIF23,KNL1,LMNB1,MKI67,MKL2,NEIL3,NGFR,NR1D1,PAGR1,PDK1,PER3,POLQ,PRR12,RAB39B,RNU11,RUSC2,SAT1,SHROOM3,SLC16A10…
TP53	-0.338	transcription regulator	Inhibited	-3.766	1.98e-05	ADGRB1,AMOTL2,ANLN,APOBEC2,ARAP2,ASPM,ATG4A,AURKA,BCL2A1,BIRC3,BOK,BRCA2,BUB1,CAMK2B,CASP3,CCL4,CCNA2,CCNB1,CCNE2,CDC7,CDK1,CDKN3,CEP170B,CEP55,CKAP2,CKB,CLIC4,COL18A1,COL1A1,COL2A1,COL6A2,CP,CSF1,CTF1,CTIF,CTNNB1,CX3CL1,CXCL1,CXCL8,CXCR1,CXCR2,CYR61,DAPK3,DBF4,DBP,DDIAS,DHRS9,DLGAP5,DTX1,E2F5,EGR1,EGR3,EMILIN1,EZH2,FANCI,FASN,FBLN2,FHL2,FIGNL1,GADD45G,GBP1,GLIPR1,H19,HIC1,HLA-DQA1,HMMR,HSPB7,HSP…	455 (15)
ZFP36	-0.898	transcription regulator	Inhibited	-3.796	9.46e-05	BIRC3,CTSS,CYBB,IL10,IL1B,KIF11,KIF18A,MMP1,NEK2,NUF2,PBK,PTGS2,S100A8,S100A9,SPP1,TOP2A	402 (12)
CTLA4	1.501	transmembrane receptor	Inhibited	-3.925	7.85e-08	CCNA2,CD3D,CD69,CD80,CD83,CD86,CXCL10,CXCL8,FAM46C,GZMB,HIST1H3B,ICOS,IL10,IL2RA,KPNA2,LAMP3,MKI67,SELE,SOD2,TGFB1,TOP2A	358 (14)
IL1RN	2.028	cytokine	Inhibited	-4.22	0.000621	CNTF,CTSS,CXCL1,CXCL11,CXCL8,ERAP2,GBP1,GRIA1,HLA-DQB1,IL10,IL1B,LAMP3,MMP1,PELI1,PTGS2,RARRES1,S100A9,SAMD9,SELE,SPP1,UBD,YLPM1	334 (11)
IL10RA	0.59	transmembrane receptor	Inhibited	-4.382	0.21	BOC,CD300LF,CD69,CLEC12A,CLEC4E,CYR61,F10,FAM26F,GBP5,GPR171,GPR18,HPSE,IL1B,IL1RN,IL2RG,LUM,NAMPT,NOV,OLR1,PDCD1LG2,RGS18,SELL,SLAMF6,SLAMF8,SLC7A11,TFEC,TGFB1,TLR2,TREM1,ZBP1
p38 Sapk		group			0.00508	CD80,CD83,CD86
DNA-methyltransferase		group			0.0012	DIO3,ICOS,MMP1,MPL,PTGS2
RUNX1T1	-0.65	transcription regulator			0.0331	CCL3,CD69,ELANE
PTCHD4	-0.09	other			0.0197	GLI1,PTCH2
Mir218		microrna			0.0331	CXCR4,SFRP2,SPP1
Ren2		peptidase			0.0388	CYBA,CYBB,MMP13,SPP1
atypical protein kinase C		group			0.000577	CTNNB1,IL10,SREBF1	192 (9)
CaMKII		complex			0.0263	BIRC3,COL2A1,IL10,IL1B,SLC2A4
Histone h3		group			0.00533	ABCD2,ADCY5,ADGRA2,ADGRB1,ADRA1B,ARHGEF17,B2M,BAHCC1,CACNA1G,CCNA2,CCNB1,CD69,CSPG4,CTNNB1,CXCL10,CXCL8,DAB2IP,DBF4,EGR1,EOMES,FASN,FOXP4,GLI1,GRIK5,HPSE,IL10,IL1B,IL2RA,MAD1L1,MAD2L1,MPL,MT1G,NKD1,NOG,PITX2,POU2F3,PRRT4,PTGS2,SBF1,SHANK3,SLC16A6,SOD2,SPP1,SREBF1,T,TACC2,TBX2,TLR2,TRIB1,XBP1	481 (17)
Gα12/13		group			0.0197	MMP1,MMP13
C1q		complex			0.0444	CD80,CXCL8,IL10
PI3Kγ		group			0.0331	IL10,IL1B,SELE
JUN/JUNB/JUND		group			0.0263	COL7A1,CYR61,ICOS,MMP1,PTPRO
TASP1	-0.03	peptidase			0.00984	CCNA2,CCNB1,CCNE2,HOXA3
FFAR4	0.443	g-protein coupled receptor			0.0444	CXCL8,GPT,PTGS2
ZNF219	-2.16	transcription regulator			0.0197	COL11A2,COL2A1
GPAT3	0.294	enzyme			0.0235	GPT,SLC2A4,SREBF1
LY75	1.697	transmembrane receptor			0.0372	CD80,CD86
ZNF384	-0.412	transcription regulator			0.0235	COL1A1,MMP1,MMP3
IFNA10		cytokine			0.0244	CXCL10,CXCL11,CXCL9,ZBP1
CDK12	0.106	kinase			0.00508	ATR,FANCD2,FANCI
IFNA21		cytokine			0.0244	CXCL10,CXCL11,CXCL9,ZBP1
BHMT	-0.238	enzyme			0.0197	GPT,SREBF1
ELOVL2	-0.26	enzyme			0.0197	FASN,SREBF1
PIP5K1A	-0.212	kinase			0.0372	CXCL8,PIP5K1C
Hmgb1		transcription regulator			0.0475	CXCL8,IL10,IL1B,SCG2
Il3r		complex			0.0197	CXCL8,SELE
Adaptor protein 1		complex			0.0012	CR2,IL10,MMP13,PTGS2,SOD2
FAT1	0.408	other			0.0331	IL1B,MMP3,PTGS2
CREBZF	-0.088	transcription regulator			0.0197	FASN,SREBF1
IFNA5		cytokine			0.0244	CXCL10,CXCL11,CXCL9,ZBP1
Histone h4		group			0.000193	CCL4,CD69,CDK1,CXCL10,CXCL8,FASN,HPSE,IL1B,IL2RA,KMT2B,MAD1L1,MAD2L1,MPL,NCAM2,NEURL1,NLGN2,PTGS2,RRM2,SELE,SHANK2,SPP1,SREBF1,SYNPO,TACC2,TBX2,TBX4	321 (10)
E2F8	1.034	transcription regulator			0.000106	CCNA2,CCNB1,CCNE2,CDK1,ECT2,KIF23
KDM6A	0.366	enzyme			0.0235	CSPG4,T,UTY
CYP2C8	0.149	enzyme			0.0372	IL1B,SELE
IFNA17		cytokine			0.00422	CD86,CXCL10,CXCL11,CXCL9,ZBP1
MTF1	0.015	transcription regulator			0.0444	MMP13,MMP3,MT1G
HDGF	-0.514	growth factor			0.0197	COL1A1,TGFB1
COL1A1	-2.729	other			0.0186	CLIC4,COL1A1,CXCR4,SELE
CMKLR1	-0.033	g-protein coupled receptor			0.0444	CCNA2,LIPE,SLC2A4
ASPN	0.514	other			0.0372	COL2A1,TGFB1
NEK7	0.521	kinase			0.0331	ACPP,CXCL10,PTGS2
HSD17B13	0.241	enzyme			0.00694	FASN,SREBF1
PBRM1	0.897	other			0.0331	CCNB1,CDK1,CENPE
STK40	-0.844	kinase			0.0183	C1QB,CCL4,CCR5,CXCL1,CXCL8,HLA-DQA1,IL1B,PTGS2
Hya		other			0.00694	CD80,CTLA4
RAB23	0.349	enzyme			0.0372	COL2A1,GLI1
E2F7	1.717	transcription regulator			0.00128	CCNA2,CCNB1,CCNE2,CDK1,ECT2,KIF23
TPSAB1/TPSB2	-0.465	peptidase			0.00953	IL1B,MMP13,MMP3	163 (7)
CYSLTR2	1.178	g-protein coupled receptor			0.0197	CXCL8,EGR1
IL26	0.454	cytokine			0.0235	CXCL8,IL10,IL1B
Tcrb-V3		group			0.0372	CD69,IL2RA
Inflammasome (Nalp3, Asc, Casp1)		complex			0.00694	IL18,IL1B	192 (7)
NCF2	1.114	enzyme			0.0197	SELE,SOD2
LGI1	-0.476	other			0.00508	GRIA1,MMP1,MMP3	186 (7)
NFATC3	0.131	transcription regulator			0.0229	ABCA3,CASP3,CD69,COL1A1,CR2,EGR3,IL10,IL2RA,MMP3,PTGS2
GFRA1	-1.357	transmembrane receptor			0.00694	ACPP,PTPRC
PDGFD	0.705	growth factor			0.00953	CXCR4,MMP1,PTGS2
TXK	2.109	kinase			0.0444	EOMES,KLRB1,ZBTB16
SOX5	0.362	transcription regulator			0.0186	COL2A1,HSPG2,IL10,LIPE
ABL2	0.443	kinase			0.0372	MMP1,MMP3
EEF1A2	-1.12	translation regulator			0.0444	CYBA,CYBB,IL10
KCNJ2	1.725	ion channel			0.0372	KCNJ2,MYOG
GPR132	0.193	g-protein coupled receptor			0.0156	EGR1,MRC1,SELE
DAPK1	0.333	kinase			0.0197	CXCL8,IL1B
IFNA7		cytokine			0.0244	CXCL10,CXCL11,CXCL9,ZBP1
ULK1	-1.826	kinase			0.0372	CASP3,CNTN2
MEFV	0.643	other			0.00953	CXCL8,IL1B,LYZ	208 (9)
PSME3	0.01	peptidase			0.0372	FASN,SREBF1
IDH1	1.545	enzyme			0.0234	COL10A1,CREB3L1,EGR1,FASN,GLI1,KCNB2,SLC2A4
U1 snRNP		complex			0.0235	CCL3,CCL4,SLAMF7
SEMA4D	0.52	transmembrane receptor			0.0156	CD80,HLA-DQB1,IGHG1
RAG2		enzyme			0.0379	CD2,COL6A2,HELLS,IL1B,IL2RA
MUC2		other			0.0372	IL1B,PTGS2
GSTA4	0.432	enzyme			0.0197	CCNB1,CDK1
S100a7a		other			0.0235	CXCL1,CXCL8,MKI67
Nppb		other			0.0372	COL1A1,TGFB3
LYZ	2.624	enzyme			0.0197	IL1B,LYZ
NFYB	0.631	transcription regulator			0.0162	ABCD2,CAPN12,CCNB1,CCNO,CDK1,CKS2,COL1A1,COL5A3,CTNNB1,CYTIP,DTL,FAM184B,FAM19A2,FBXL18,GAS2L1,GDF6,GLA,GOLGA6L9 (includes others),GPR160,HIST1H2BH,HLA-DQB1,HLA-DRA,HSPA13,KBTBD8,KIAA1524,MMP13,PITPNM3,RRM2,SLC39A8,SLIT3,ST8SIA4,SYNJ2,TOP2A
LAMA3	-0.491	other			0.00694	IL1B,MMP1	205 (9)
GNB5	-0.488	enzyme			0.0372	RGS11,RGS6
LY96	2.037	transmembrane receptor			0.0244	CD86,CXCL8,MMP1,SELE
PTPRA	-0.744	phosphatase			0.0372	MMP3,MYOG
MYBBP1A	-1.078	transcription regulator			0.00508	MMP13,MMP3,SLC2A4	282 (7)
ITGA4	2.256	transmembrane receptor			0.0444	IL1B,IL1RN,ITGA4
PYCARD	0.282	transcription regulator			0.0215	CASP3,CXCL8,IL18,IL1B,PTGS2
SMC3	0.571	other			0.00508	HLA-DQA1,HLA-DQB1,HLA-DRA
miR-193a-5p (miRNAs w/seed GGGUCUU)		mature microrna			0.0372	IL10,IL2RG
mir-663		microrna			0.00694	CXCR4,HSPG2
EED	0.711	transcription regulator			0.0263	DAB2IP,NKD1,PTGS2,T,TCF21
ATG16L1	0.383	enzyme			0.0331	IL18,IL1B,SOD2
RFXAP	0.768	transcription regulator			0.0331	B2M,HLA-DQA1,HLA-DRA
MTA3	-0.32	enzyme			0.0447	CCL3,CD19,TGFB1,TWISTNB,XBP1
Irs3		other			0.00953	EGR1,FASN,SREBF1	64 (3)
TIAL1	0.511	transcription regulator			0.0372	HBB,MMP13
EEF1D	-0.335	translation regulator			0.0197	COL2A1,ITGA4
KRT14	-1.484	other			0.00336	CXCL1,CXCL11,CXCL8,DSC2,GJB2,GJB6,KRT16,MMP1,MMP13	267 (7)
ANKH	-0.209	transporter			0.0372	COL2A1,SPP1
FCGR1A	2.825	transmembrane receptor			0.0388	CSF1,FCGR1A,IL1B,IL1RN
CARD8	0.701	other			0.0197	BCL2A1,IL1B
ALK	-1.703	kinase			0.0444	CD274,GLI1,IL10
MMP13	2.342	peptidase			0.00953	CCL4,COL1A1,TGFB1	378 (14)
KCNE3	1.077	ion channel			0.0267	ACPP,CDHR5,CXCL13,IRF4,JCHAIN,KCNJ2,NR4A1,PER1,PTGS2,TNFAIP6,VSIG4
APCS		other			0.0235	CD163,FCGR2A,IL10
EHD3	0.118	other			0.00694	CACNA1G,CACNA1H
TAF12	0.141	transcription regulator			0.00217	HLA-DRA,JCHAIN,SELE
MEP1A		peptidase			0.0372	CXCL8,IL1B
DDR2	-0.997	kinase			0.00953	COL1A1,MMP1,MMP13
MEOX1	-0.25	transcription regulator			0.0444	GLI1,GLI2,SIX2
HOPX	0.499	transcription regulator			0.0372	FLG,MYOG
TIA1	1.356	other			0.0235	CCNA2,HBB,PTGS2
KIF3A	0.037	enzyme			0.0043	COL10A1,COL2A1,CTNNB1,MMP13
TPSD1	0.282	peptidase			0.0156	CXCL8,IL10,PTGS2
P2RX4	0.834	ion channel			0.0372	IL1B,MMP3
IFNA8		cytokine			0.0311	CXCL10,CXCL11,CXCL9,ZBP1
IFNA14		cytokine			0.0244	CXCL10,CXCL11,CXCL9,ZBP1
TERC	0.038	other			0.00116	ARNTL,AURKA,CYP4A11,EGR1,H19,NR1D1,S100A9,TGFB1,THRA
DRAP1	-0.63	transcription regulator			0.0121	CKS2,DLGAP5,HIST1H2AD,HIST1H2AG,HIST1H2BH,HLA-DRA
NLRC4	2.195	other			0.00192	CD86,CXCL6,IL18,IL1B,NLRC4	246 (10)
AZU1		peptidase			0.0197	CX3CL1,IL1B
RGS10	0.882	other			0.0481	CCR1,CX3CL1,CXCL10,CXCL6,IL10,IL18,IL1B,TGFB1
RAPSN	-1.433	other			0.0372	CNTF,CNTFR
HTRA1	0.711	peptidase			0.00953	GDF6,MMP1,MMP3
ARSA	-0.883	enzyme			0.0372	CCNB1,TGFB1
ETV6	0.581	transcription regulator			0.0444	ALAS2,CASP3,MMP3
CEBPG	0.7	transcription regulator			0.00984	CXCL8,ELANE,HBB,IGHE
E2F4	-0.102	transcription regulator			0.0334	ALG5,ANLN,CCNA2,CCNE2,CDK1,CENPE,CKS2,DBF4,ECT2,FANCD2,HIST1H2AB,HIST1H3B,HIST1H3D,HMMR,MAD2L1,MKI67,MT1G,NDC80,NEK2,PSAT1,RAD51AP1,RRM2,TMEM126A,TOP2A,TTK,UBE2T,ZNF267
SND1	0.146	enzyme			0.0298	IGHE,KYNU,LAPTM5,NR2F1,PTGS2,QPCT
IFNA6		cytokine			0.0244	CXCL10,CXCL11,CXCL9,ZBP1
PIGR		transporter			0.00018	CD79A,CD80,CD86,IL10,TGFB1	318 (9)
TNFRSF12A	-0.723	transmembrane receptor			0.00799	CXCL10,CXCL8,MMP1,MMP3,MYOG	219 (9)
CCL25		cytokine			0.0197	BIRC7,MMP1
MMP8	-0.66	peptidase			0.0235	CXCL10,CXCL8,S100A8
IL36RN	-1.092	cytokine			0.0372	CXCL8,IL1B
CACNA2D1	0.861	ion channel			0.0197	CACNA1G,CACNA1H
NAGLU	-0.313	enzyme			0.00694	LYZ,MAPT
LSM1	0.466	other			0.0372	CDK1,NEK2
ANGPTL3		growth factor			0.0372	AGRN,HSPG2
MAP3K10	-1.8	kinase			0.0235	CXCL8,GLI1,GLI2
GNA13	1.011	enzyme			0.0186	CXCL8,EGR1,MYH11,PTGS2
GNB1	0.123	enzyme			0.0401	CCL4,CD80,CD83,CYTIP,IL1B,MYH11,NR4A1
TBP	0.649	transcription regulator			0.0219	ALAS2,BCL2A1,CD80,COL1A1,HIST1H2AD,HIST1H2BH,IGF2,MEOX2,MIR17HG,NKD1,PTGS2
FAIM	0.408	other			0.00694	GPT,NR4A1
GJC1	-1.252	ion channel			0.0197	IL1B,TGFB1
CDK4	-0.05	kinase			0.043	AURKA,CENPK,CEP55,DDIAS,DTL,E2F7,ELN,JKAMP,KDM6B,KIAA1524,KIF11,KIF20A,KIF20B,KNL1,LCORL,MELK,MMP3,STARD4
BIRC5	1.29	other			0.000467	BGN,CASP3,CD53,COL1A1,CTNNB1,CXCL13,HLA-DQA1,HLA-DQB1,IGHG1,IL2RG,JCHAIN,LUM,LYZ
GPC1	-2.391	transmembrane receptor			0.0444	CX3CL1,MYOG,PTGS2
HOXA5	-0.416	transcription regulator			0.0215	CXCL8,EGR1,SAT1,TGFB1,TGFB3
PLA2G2A	0.745	enzyme			0.0156	CD69,CXCL8,PTGS2
PTP4A2	0.55	phosphatase			0.0372	BCAR1,CTNNB1
CMA1	0.105	peptidase			0.0372	COL1A1,IL1B
SMPD1	-0.265	enzyme			0.0244	COL1A1,MMP1,TGFB1,UGCG
LY86	2.21	other			0.0235	CD180,CD80,CD86
HOXD11	-1.716	transcription regulator			0.0372	ITGA8,SIX2
YY1	-0.243	transcription regulator			0.00603	ALCAM,AURKA,CCNA2,CCNB1,CCR5,CD3D,CENPE,COL10A1,COL1A1,COL9A3,CR2,CXCR4,CYBB,DMPK,GADD45G,GBP1,HELLS,HIST1H3C,HLA-DRA,IL1B,KIF11,KIF20A,KIF23,LMNB1,MAD2L1,MKI67,MMP13,MYH11,MYH4,NGFR,RAD51AP1,TNNC2,TOP2A	297 (7)
PGK1	0.842	kinase			0.0156	CTNNB1,CXCR4,MMP3
TNFRSF14	-1.323	transmembrane receptor			0.00953	BTLA,MMP1,MMP13	166 (7)
RAG1	-0.042	enzyme			0.0388	CD2,CD79A,IL2RA,TRA
IRAK2	-0.351	kinase			0.0388	CXCL8,IL10,IL1B,SELE
SAG		other			0.00508	SLC17A7,SLC1A7,VAMP2
FBLN5	-0.461	other			0.0235	CEP55,SERPINA1,TGFB1
ELN	-1.754	other			0.0156	ELN,IL1B,MMP1
KCNA3	1.843	ion channel			0.0444	CTLA4,IL10,IL2RA
ERC1	-0.23	other			0.0197	CXCL8,PTGS2
IL20RA	-1.012	transmembrane receptor			0.0197	CXCL8,IL10
SULF1	0.659	enzyme			0.0235	COL2A1,MMP13,NOG
CD226	2.237	other			0.0197	CD69,GZMB
TRIM54	-1.432	other			0.00694	FHL2,FLNC
DYSF	0.051	other			6.87e-05	ABRACL,B2M,C1QB,CD48,CD53,CD83,CTSS,CXCL10,CYBA,EVI2A,GPR65,HLA-DQA1,HLA-DQB1,LCP1,LYZ,MRC1,MYL4,MYOG
IFNLR1	0.873	transmembrane receptor			0.00281	CCL4,CLEC4D,CLEC4E,CSF1,CXCL10,CXCL6,IL1B,PTGS2,SOD2,TLR2	283 (7)
HBB	3.166	transporter			0.0444	CXCL8,HBA1/HBA2,TGFB1
GZMB	1.639	peptidase			0.0372	CD274,KCNA3
Cdkn1c		other			0.00603	CXCR4,EGR1,ITGB4,LGI4,NGFR,SOX10
BRMS1	-0.5	enzyme			0.0331	CXCR4,GJB2,SPP1
Cacnb1		ion channel			0.0197	CACNA1G,CACNA1H
Col17a1		other			0.0197	ELANE,SERPINA1
RC3H1	0.744	enzyme			0.00971	CCL4,CXCL13,CXCL6,ICOS,IL1B,SPP1
HMGA2	0.461	enzyme			0.00256	BCL2A1,CXCR4,HOXD9,IL2RA,MMP1,SPP1	191 (7)
IFNA16		cytokine			0.0311	CXCL10,CXCL11,CXCL9,ZBP1
BIRC7	-1.702	enzyme			0.0197	BIRC7,CASP3
RFX5	0.493	transcription regulator			0.00589	B2M,COL1A1,CR2,HLA-DMB,HLA-DRA
SLC20A2	-0.472	transporter			0.0372	COL10A1,SPP1
BRAF	0.493	kinase			0.0186	BIRC3,CCR2,CDK1,CSF1,CXCL8,EGR1,IL1B,MMP1,TPO
TXN2	-0.689	enzyme			0.0372	CYBA,CYBB
TNFSF18		cytokine			0.0444	CTLA4,IL2RA,MAP2K7
BCL2A1	3.599	other			0.00953	BCL2A1,CD69,CXCL8
IL19		cytokine			0.0475	CCNB1,CXCR4,IL10,MMP1
CKS2	2.268	kinase			0.00217	CCNA2,CCNB1,CDK1
CDK2AP1	0.251	other			0.0239	CTNNB1,DVL1,FBXW4,LRP5,NKD1,PITX2,SFRP2,VANGL2

## Sheet: LDA 6 month
© 2000-2016 QIAGEN. All rights reserved.
Upstream Regulator	Expr Log Ratio	Molecule Type	Predicted Activation State	Activation z-score	p-value of overlap	Target molecules in dataset	Mechanistic Network
ESR1	0.01	ligand-dependent nuclear receptor	Activated	5.219	0.000417	ABCA3,ADAMTS13,AGT,ALCAM,ANAPC2,ANLN,AQP9,ARNTL,ASPM,ATP2A3,AURKA,AXIN2,BCAT1,BRCA2,BUB1,CCL4,CCNT2,CD55,CDK1,CDKN3,CELSR2,CENPE,CENPQ,CENPU,CLDN4,CLEC7A,COG6,COL13A1,COL16A1,CPLX1,CRKL,CSNK1A1,CTNNB1,CTSS,CXADR,CXCL8,CYP26B1,DDIT4,DMTN,DUSP4,EREG,FAM102A,FAM186A,FASN,FBLN1,FOXP3,GALNT7,GATA3,GJB2,GLI2,GNRH1,GOPC,H19,HIP1R,HMGA2,HOMER3,HOOK2,HSPA13,HTRA1,IFNG,IGF2,IGFBP2,JUN,JUND,KCNQ4,KDM4B,KIF2…	482 (15)
TNFSF12	-1.319	cytokine	Activated	4.632	1.14e-06	CCL19,CCL3,CCR1,CD68,CXCL6,CXCL8,DLL1,HEYL,JAG2,KLF15,MEF2B,MEF2D,MMP1,MMP13,MMP3,MYH4,NOTCH1,NOTCH3,PGAM2,S100A8,S100A9,SLC2A4,TCAP,VCAM1	463 (15)
S100A8	3.594	other	Activated	3.811	0.000462	ALDH1A1,BCL3,C1QB,CCNE2,CXCL8,DDIT4,ELN,FBLIM1,GFRA3,GJB2,H19,IL10,ITGB4,KLF15,LOC102724788/PRODH,MCF2L,MMP1,MMP13,MMP17,MMP3,OLR1,PER1,PLXNB3,PTPRO,RNASE6,RXRG,S100A8,SEMA3B,TYRP1,VCAM1	407 (13)
S100A9	3.062	other	Activated	3.802	5.98e-05	ALDH1A1,BCL3,C1QB,CCNE2,CXCL8,DDIT4,ELN,FBLIM1,GFRA3,GJB2,H19,IFNG,ITGB4,KLF15,LOC102724788/PRODH,MCF2L,MMP1,MMP13,MMP17,MMP3,OLR1,PER1,PLXNB3,PTPRO,RNASE6,RXRG,S100A8,S100A9,SEMA3B,TYRP1,VCAM1	387 (11)
PTGER2	-0.011	g-protein coupled receptor	Activated	3.459	7.33e-09	ANAPC2,ASPM,AURKA,CDKN3,CENPE,CEP55,CKAP2L,CKS2,CXCL8,CXCR2,CXCR4,ECT2,FOXP3,FPR1,IFNG,IL10,KIF11,KIF20A,MELK,MKI67,NEK2,NUF2,NUSAP1,PBK,PXN,SPP1,STIL,TNFAIP6,TREM1,TTK	370 (13)
RABL6	-1.567	other	Activated	3.357	0.00055	BUB1,CCNE2,CX3CL1,HMMR,KIF23,MAD2L1,MELK,NCAPG,NDC80,NEK2,PBK,PMAIP1,SMAD6,TOP2A,TTK	277 (7)
PLAU	0.423	peptidase	Activated	3.094	0.0653	CYR61,FCGR1A,FN1,HGF,IGFBP2,ITGAV,MMP1,PIM3,S100A8,S100A9
KRT17	-0.43	other	Activated	3	0.000968	CCL4,CCR1,CLEC7A,CXCL6,CXCR2,IL10,MMP13,MMP3,SPP1
PKD1	-2.312	ion channel	Activated	2.998	0.15	ALDH1A1,ALG6,AMPH,ATP1B2,BCAT1,CTNNB1,EMILIN1,ENPP5,FGFR3,GLI2,GRAMD1A,JAKMIP1,JPH2,KLKB1,PML,PRLR,QPCT,RADIL,STK11,SYNJ2
PTGS2	1.442	enzyme	Activated	2.939	1	CCL4,CD68,CXCL8,CXCR2,CXCR4,DUSP1,FN1,IL10,ITGAV,ITGB4,MKI67,MMP1,MSR1,TNFAIP6
CSF2	-1.089	cytokine	Activated	2.841	0.0083	ACP5,ANLN,AURKA,BCL2A1,BCL3,BUB1,CARD16,CCL3,CCL4,CCR1,CD180,CD86,CDK1,CENPE,CHTF18,CLEC4C,CLEC7A,CSF1,CXCL8,CXCR3,CXCR4,CYBB,ELN,FANCL,FCGR1A,FOXP3,GATA1,GK,HGF,IFNG,IL10,IL32,KIF11,LY96,MFSD2A,MKI67,MMP1,NEK2,NFATC1,NR4A1,NUSAP1,PIM3,RECQL4,RRM2,SOCS1,SPP1,TGFB1,TICAM1,TLR1,TLR2,TLR9,TNFRSF18,TOP2A,TPT1,TREM1,UBD	459 (14)
IFNG	-1.592	cytokine	Activated	2.84	6.43e-05	ADCY5,ADGRG1,ADGRG2,ADORA2A,ADRA2A,AGRN,AGT,AIM2,ALDH1L1,AQP9,B2M,BCL2A1,BCL3,BRCA2,C1QB,CASP3,CCL19,CCL3,CCL4,CCNO,CCR1,CCRL2,CD55,CD68,CD86,CELSR2,CLEC7A,CLIC4,CLIP2,COL1A1,CSF1,CTNNB1,CTSS,CX3CL1,CXADR,CXCL6,CXCL8,CXCR3,CXCR4,CYBA,CYBB,DBP,DDIAS,DEFB1,DLL1,DMWD,DUSP1,EEF1A1,ELN,ERAP2,FAM26F,FASN,FBLN1,FBP1,FCER1G,FCGR1A,FCGR1B,FCGR3A/FCGR3B,FGL2,FHL2,FN1,FOXP3,GAS6,GATA3,GGT5,GJB2,GLA,GLIS1,GN…	510 (15)
IL17RA	-0.729	transmembrane receptor	Activated	2.828	0.00417	CCR1,CXCL6,CXCL8,CXCR2,MMP13,MMP3,S100A8,S100A9	381 (13)
CHD4	-0.035	enzyme	Activated	2.828	0.00796	HBB,HMCN2,JUN,NCEH1,PRPH,RORC,RRAD,SYDE1,TBX21,TNNC2,ZFP92
HIC1	-2.59	transcription regulator	Activated	2.828	0.182	ABHD3,CCNE2,FHL2,MAP2K3,PLEC,SMPDL3A,SPP1,SRGN
FAS	1.142	transmembrane receptor	Activated	2.71	8.63e-05	ARHGDIA,ARHGEF1,BCL2A1,BGN,CASP3,CCL3,CCL4,CCR1,CCRL2,CD86,COL18A1,COL1A1,COL5A1,COL6A1,CSF1,CXCL6,CXCL8,CXCR2,CXCR3,DGCR2,FGL2,FPR1,FSCN1,GADD45G,GLIPR1,GPNMB,GPR107,IFNG,IL10,IL18,IL9R,ITGA7,ITGAV,ITGB8,JUN,JUND,KIF3C,LILRB4,LST1,LUM,MBOAT7,MMP1,MMP13,NCR1,NR4A1,PLEC,SPP1,TGFB1,TLR2,TLR8,TNFAIP6,TNK2,TPM1,UGCG,VCAM1,WNK1	402 (14)
IKZF1	0.675	transcription regulator	Activated	2.704	0.0262	AJUBA,ALAS2,C1QTNF1,CYP2J2,DTX1,FGFR4,GATA1,IFNG,IL2RB,KIF23,NFIX,NOTCH1,NOTCH3,PAX5,PTH1R,SLC19A1,TBX21,WNT10B,ZFPM1
CEBPA	-0.956	transcription regulator	Activated	2.698	0.0107	ABCA3,AGT,AKR1B10,APOB,BCL2A1,C3AR1,CCL3,CCL4,CCR1,COL10A1,COL1A1,CSF1,CXCL8,CXCR4,CYP3A5,DYNLT3,ELANE,EVPL,EXTL2,FASN,FCGR1A,GGH,GLI1,GLIPR1,HGF,IL10,JUN,KLRC4,LST1,MC1R,MMP13,MMRN1,MNDA,NFATC1,OLR1,PAX5,PLOD2,PPARD,PPL,PPP1R14A,PRLR,PTPRC,S100A8,S100A9,SLC2A4,SMPDL3A,SPP1,SREBF1,TAC1,THRA,TLR9,TNFAIP6
NCOA1	0.459	transcription regulator	Activated	2.63	0.337	AGRN,DGKQ,GJB2,HIC1,LYZ,MAPK8IP2,OLR1,PPARD,PRLR,RFX1,SREBF1
SOX4	-0.53	transcription regulator	Activated	2.457	0.14	B3GNT8,CACNA1H,CD53,CTNNB1,DUSP4,EVI2A,FCER1G,FN1,GNRH1,GPR183,GRIA2,IFI30,IGF2,KYNU,LYZ,MAP7,NRXN2,PLEKHA1,SMAD1,SNX10,TBXA2R
MBTD1	0.546	other	Activated	2.449	0.123	AQP9,CCL4,HBA1/HBA2,PRDM16,SELENOP,TLCD2
HMGB1	0.6	transcription regulator	Activated	2.448	0.00846	CASP3,CCL3,CCL4,CD58,CD86,CXCL8,FASN,IFNG,IL10,MMP1,MMP3,SREBF1,TLR2,VCAM1	426 (16)
IL17R		complex	Activated	2.412	0.00384	CXCL6,CXCL8,MMP1,MMP13,S100A8,S100A9	307 (7)
HNRNPK	0.617	transcription regulator	Activated	2.412	0.0419	AGT,LILRB4,MMP3,NRXN2,PRELP,SPN
CEBPB	-0.374	transcription regulator	Activated	2.386	0.174	AGT,AKR1B10,ALDH1A1,APOB,BCL2A1,CCL3,CCL4,COL10A1,COL1A1,CTNNB1,CXCL8,CXCR4,DMWD,ELANE,FBLN1,FHL2,HBB,HGF,HIST1H4J,HSF1,IFNG,IL10,IL7,INMT,JUN,MMP1,MMP13,MMP3,MSR1,NDRG4,PPARD,PPP1R14A,PRLR,SAT1,SPP1,SREBF1,TAC1,TGFB1,TLR8,TLR9,TNFAIP6,ZYX
PRKCA	-0.085	kinase	Activated	2.376	0.159	CD55,COL1A1,CSTA,CYBB,FN1,IGF2BP3,JUN,MMP1,MMP3,PML,S100A8,S100A9,VCAM1
CR1L	-0.256	other	Activated	2.345	0.00161	BGN,COL18A1,COL1A1,COL5A1,COL6A1,IFNG,IL10,LUM,TGFB1	165 (7)
IgG		complex	Activated	2.31	0.00823	ADGRG1,ASAH1,B2M,CCL3,CCL4,CD86,CLDN4,CLDN5,CSF1,CXCL8,DUSP1,FCGR1A,FN1,FOXP3,IFNG,IL10,ITGB8,JUND,PPL,TGFB1,TLR7,TNFRSF13C,TRIM29,UGCG,VCAM1	405 (15)
MIF	0.158	cytokine	Activated	2.305	0.000437	C3AR1,CCL4,CCR1,CCR8,CD84,COL1A1,CXCL8,CXCR4,DUSP1,FASN,HGF,IFNG,IL10,IL7,IL9R,JUN,MMP1,MMP13,MMP3,SREBF1,TGFB1,VCAM1	554 (17)
TLR4	1.337	transmembrane receptor	Activated	2.277	0.0454	ACPP,CCL3,CCL4,CD200R1,CD86,CXCL6,CXCL8,CXCR2,CYP3A5,CYR61,EREG,FGL2,GADD45G,HELZ2,HNRNPU,HTRA1,IFNG,IL10,IL18,IL2RB,LILRB4,MMP1,NOTCH1,NR4A1,ORMDL1,PELI1,PML,RGS18,RILPL1,RXRA,SMPDL3A,SOCS1,SPHK1,SPP1,TGFB1,TLR2,TPM1,TREM1,TREM2,UGCG,VCAM1
HRG		other	Activated	2.236	0.0293	C1QB,CXCR4,FCGR1A,FCGR3A/FCGR3B,SPP1
PRDM1	0.1	transcription regulator	Activated	2.232	0.0383	ADGRG1,AIM2,AXIN2,BCL2A1,CA9,CD53,CD86,CXCL6,CXCR4,DBNDD1,DDIT4,HLA-DRA,IFNG,IL10,JCHAIN,MIR155HG,MS4A4A,MYO18B,NFATC1,PAX5,PDCD1,PMAIP1,PSMB8,RGS18,S100A8,S100A9,TBX21,TNFAIP6
CCND1	-0.242	transcription regulator	Activated	2.22	0.0602	ASPM,AURKA,C7,CCNE2,CEP55,COL1A1,COL27A1,DDIAS,EREG,ESCO2,GAS2L3,ITGAV,JKAMP,KDM6B,KIAA1524,KIF11,KIF20A,KIF20B,KNL1,LCORL,LINC00467,MAFF,MELK,MMP3,PTPRC,RRM2,SCG5,SPP1,STARD4,TM7SF2,TMEM204,TP53INP2
TFAP4	-1.061	transcription regulator	Activated	2.219	0.274	CKS2,CLDN4,ESRP2,FN1,PHYHIP
ACACB	-1.17	enzyme	Activated	2.219	0.0112	FASN,MLXIPL,MVD,SLC2A4,SREBF1
ASAH1	1.752	enzyme	Activated	2.216	0.0908	CYP21A2,LIPE,NR4A1,SPHK1,SPHK2
OSM	-0.421	cytokine	Activated	2.212	0.341	AKR1B10,AQP9,ASAH1,B2M,CDSN,CLDN4,CLEC2B,COL1A1,COL6A1,CXADR,CXCL8,CYP3A5,DSC2,EPHA1,EVPL,FASN,FN1,GADD45G,GPNMB,HGF,IFNG,IL10,IL18,IL32,IL7,ITPKB,JUN,KCNG1,MKNK2,MMP1,MMP13,MMP3,MPZL2,MUSK,NOTCH3,PFKFB3,PSMB8,RSC1A1,S100A8,S100A9,SBF1,SCNN1B,SLC16A6,SOCS1,TLR2,TM7SF2,TOP2A,TPM1,TPO,VCAM1,ZNF467
IL1		group	Activated	2.21	0.147	CCL3,CCL4,CD55,CLEC7A,COL1A1,CSF1,CXCL8,DUSP1,F2RL3,FN1,FPR1,H19,HGF,IFNG,IL10,IL2RB,IL7,JUN,KYNU,LYZ,MAP2K3,MMP1,MMP13,MMP3,RORC,RXRA,S100A9,SREBF1,TAC1,TGFB1,THY1,TLR2,TLR7,TNFAIP6,UGCG,VCAM1
PTCH1	-1.092	transmembrane receptor	Activated	2.2	0.0359	DLL1,FOXF1,GLI1,IGF2,PTCH2,TNNT3
EZH2	1.385	transcription regulator	Activated	2.198	0.00551	AXIN2,CCNE2,CSNK1A1,CTNNB1,CX3CL1,CXCL8,CXCR3,DAB2IP,DNAH2,EPHA1,FBLN1,FGF5,FOXP3,FUCA1,GATA3,GRIK5,IFNG,IL10,MNDA,MPZL2,MYH4,MZF1,NKD1,NKD2,NME5,PER1,PIP5K1C,PKMYT1,PLEKHA6,PPP1R12C,PRRT4,RAC3,SFRP2,SLC22A18AS,SOCS1,SPOCK2,T,TBX1,TBX21,TGFB1,UBD	399 (10)
FOXA3		transcription regulator	Activated	2.183	0.256	COX4I2,CYP3A5,PRDM16,SLC27A1,TBX1
SRC	-1.469	kinase	Activated	2.18	0.354	CDK1,CTNNB1,CXCL8,DUSP1,FN1,JUN,MMP1,PTH1R,SLC4A7,SPP1,SYNPO,VCAM1
IL22		cytokine	Activated	2.18	0.439	CXCL8,GPT,IFNG,IL10,MMP1,MMP3,MUC5B,S100A8,S100A9
FN1	1.837	enzyme	Activated	2.117	0.104	ACP5,BCAT1,CACTIN,CCL4,CLIC4,COL1A1,CXCL8,DLGAP4,FN1,IFNG,IGF2BP3,IL7,ITGAV,JUND,MMP1,MMP13,MMP3,NES,PXN,SLC9A1,SPP1,TGFB1,ZBTB7A,ZYX
IL1B	0.048	cytokine	Activated	2.114	0.000237	A4GALT,ACHE,ACPP,APOB,B2M,BCL2A1,BCL3,BGN,CASP3,CCL3,CCL4,CCR1,CCR8,CCRL2,CD55,CD86,CLIP2,CNTF,COL10A1,COL1A1,CSF1,CTNNB1,CTSS,CX3CL1,CXCL6,CXCL8,CXCR3,CXCR4,CYBA,CYBB,CYP3A5,CYTIP,DBP,DDIAS,DDIT4,DUSP1,ELN,ERRFI1,FGFR3,FN1,GAS6,GATA3,GLA,GNRH1,H19,HELZ2,HEXB,HGF,HLA-DRA,HSF1,HSPG2,IFNG,IL10,IL18,IL32,IL7,ITGAV,ITGB8,ITPKB,JUN,JUND,LY96,MAPT,MEF2B,MMP1,MMP13,MMP3,MUC3A,MUC5B,MYH11,NR1D1,NR4A1,OLR…	486 (14)
TBX2	-2.474	transcription regulator	Activated	2.111	0.0729	ANLN,AURKA,BUB1,CDK1,CKAP2,DBP,MAD2L1,MXD3,PKMYT1,TCEA2,TYRP1
TLR2	1.713	transmembrane receptor	Activated	2.099	0.0467	CCR1,CD86,CXCL8,CYBB,DUSP1,FN1,FOXP3,GATA3,GPT,HNRNPU,IFNG,IL10,IL18,MMP1,MMP13,MMP3,SOCS1,TBX21,TGFB1,TLR2,TREM1
RARA	-1.401	ligand-dependent nuclear receptor	Activated	2.039	0.0144	ALDH1A1,ASPM,BMP8A,CCNT2,CD53,CD84,CDK1,CDKN3,CENPU,CTSS,CXCL8,DUSP1,FAM186A,FGFR4,FOXP3,GATA3,GLI1,HOXA3,IFNG,JUN,KIF23,KNL1,LINC00342,MAD2L1,MAP1B,MAP3K10,NCAPG,PBK,PLK4,RASD1,RET,RORC,SAMD9,SFPQ,SNORA72,SPP1,TGFB1,UBE2T,WISP3,ZNF141
SMTNL1	-1.953	other	Activated	2	0.243	FLNC,MYH4,TNNC2,TNNT3
mir-193		microrna	Activated	2	0.223	INF2,MAPT,NOTCH1,SYNPO
EPHX2	-0.481	enzyme	Activated	2	0.0403	CXCL6,DLL1,NOTCH1,VCAM1
EFNA2		kinase	Activated	2	1	DUSP4,ITGB4,PXN,TNFRSF6B
TNFSF13B	1.067	cytokine		1.987	0.0852	BCL2A1,CCL4,CD86,CXCL6,CXCL8,IL10,JUN,SPP1
IKBKE	-0.456	kinase		1.987	1	CXCL8,CXCR3,MMP13,MMP3
NOS2	0.563	enzyme		1.983	0.0451	BCL2A1,CASP3,CCL4,CD3E,CD53,CD86,CXCL8,FASN,GPT,H19,IFNG,IL10,IL32,LILRB4,MYH6,MYL3,S100A8,SLC2A4,TCAP,TGFB1,THY1,TNK2,TNNT3,TYROBP
Lymphotoxin		complex		1.982	0.00519	CCL19,CXCL8,MMP1,MMP3,TIMD4,VCAM1	351 (9)
HDAC3	0.253	transcription regulator		1.982	0.346	CD55,CXCL8,FASN,GATA1,NFATC1,SPP1,TBX1,TBX2,TLR9
PLAUR	0.61	transmembrane receptor		1.982	0.411	CYBB,ITGAV,MMP3,SOCS1
mir-24		microrna		1.98	0.411	FN1,JPH2,PAK4,TGFB1
SOD2	1.123	enzyme		1.969	0.0529	ACP5,ACPP,ASB4,GPT,IFT140,IL7,KLKB1,MLXIP,MMP1,MMP13,MMP3,PTPRO,SPEG,TGFB1
DDR1	-1.33	kinase		1.969	0.0403	COL1A1,ELN,MMP1,VCAM1
ELF3	-0.872	transcription regulator		1.949	0.264	FN1,LYZ,MMP13,MMP3
ST14	0.871	peptidase		1.934	0.000855	CXCL8,MMP1,MMP13,MMP3	207 (7)
SPDEF		transcription regulator		1.897	0.0403	COL13A1,COL16A1,COL1A1,COL4A6,COL5A1,COL6A1,COL6A2,CXCL8,PTPRF,SMAD1,TGFB1
FOXM1	0.079	transcription regulator		1.886	0.0313	AXIN2,CCNE2,CDK1,CDKN3,CENPE,CKS2,COMMD3-BMI1,CTNNB1,CXCR3,FOXF1,KIF20A,MKI67,NEK2,NES,PLK4,PTCH2,TOP2A
OLR1	3.636	transmembrane receptor		1.829	0.000143	CD68,CXCR2,CYBA,CYBB,FN1,IL10,MMP1,MMP3,OLR1,SPP1,TGFB1,VCAM1	416 (17)
SOCS3	-1.077	phosphatase		1.817	0.55	CD86,FCGR1A,IFNG,IL10,JUN,SOCS1,TGFB1
IL5		cytokine		1.813	0.0046	ACP5,BCL3,CCL3,CCR1,CCRL2,CD55,CLEC2B,CXCL8,CXCR2,CXCR3,CXCR4,EAF2,FGL2,GADD45G,GK,HLX,HMMR,IFI30,IFNG,ITGAV,JCHAIN,LUM,MYADM,NABP1,NEK2,P4HA1,PAX5,PKIB,PRRC2A,PTPRC,SCRIB,SFPQ,SLC7A5,SOCS1,TGFB1,THY1,TLR1,UPB1,ZYX	470 (16)
mir-10		microrna		1.811	1	APC2,CD86,CYR61,FGFR3,IGF2,MKNK2,SMG1
DPP4	-0.062	peptidase		1.807	0.000145	CD86,CTNNB1,FAP,IFNG,IL10,SLC2A4,SREBF1,TGFB1,TOP2A	388 (15)
Ifn		group		1.796	0.111	B2M,CD58,CD86,CXCR3,HGF,IL10,IL32,IL7,PML,S100A8,SOCS1,SPP1,TLR1,TLR2,TLR7
RUNX2	-0.2	transcription regulator		1.787	0.00322	AXIN2,CDHR5,COL10A1,COL1A1,CXCL8,FN1,GDF10,HTRA1,ITGB4,ITGBL1,LUM,MKI67,MMP13,MYH11,NUDT12,SMAD6,SPP1,TCF7,TPM1,UGCG	252 (8)
TGM2	-0.942	enzyme		1.778	0.168	AQP9,BCL2A1,CCL3,CCL4L1/CCL4L2,CCRL2,CD86,CXCL8,DAAM2,DEFA1 (includes others),FCER1G,FN1,IFNG,LILRA5,MIR17HG,NLRC4,NPC2,RFLNB,S100A8,SAMD9L,SEMA6B,SPP1,TGFB1,TYROBP,UBXN8,VSIG4
RAC1	0.248	enzyme		1.777	0.026	ACP5,AGT,CD86,CTNNB1,CXCL8,DUSP1,DYRK1B,FN1,IFNG,IL10,JUN,MMP1,MMP13,RAC3,TGFB1,VCAM1
AHR	0.6	ligand-dependent nuclear receptor		1.758	1	ATOH8,CCL21,CDK1,COL13A1,COL16A1,COL1A1,COL27A1,COL5A1,COL6A1,COL9A3,CTNNB1,DMXL2,EMILIN1,FBLN2,FN1,FOXP3,GAS6,IFNG,IL10,IL9R,ITGA7,ITGBL1,JUN,LTBP3,RORC,SEMA3A,SPP1,TGFB1
TIRAP	-0.148	other		1.757	0.0154	CCL4,CD86,CXCL6,CXCL8,IFNG,IL10,VCAM1
MAPK1	0.691	kinase		1.75	0.0252	ATP1A2,AURKA,CCL4,CCR8,CD84,COL7A1,COX17,CSTA,CTNNB1,CXCL8,DNAH7,DSE,DUSP1,FHL2,FLNC,FN1,FOXP3,GATA3,HBA1/HBA2,HBB,IFNG,IGF2BP3,ITGAV,JUN,JUND,LAD1,LAG3,LZTS2,MKI67,MMP1,MMP13,MYH4,MYRF,NFATC1,NKG7,PML,PROS1,PSMB8,SFRP2,SLC4A7,SPP1,TBX21
BCR (complex)		complex		1.746	0.0319	BCL2A1,CASP3,CCL3,CCL4,CD5,CD86,CTNNB1,CXCR4,IFNG,IGSF1,IL10,IL2RB,MIR155HG,MS4A6A,PTPN22,TLR9,TNFRSF13C,ZBTB16
TYROBP	1.709	transmembrane receptor		1.732	0.0321	CCL3,CD86,CXCL8,IFNG,IL18,SPP1,TREM2,TYROBP
miR-199a-5p (and other miRNAs w/seed CCAGUGU)		mature microrna		1.69	0.00917	BCAM,BGN,COL1A1,FN1,ITGB4,MMP1,MYH11,MYL9,MYRF,SAMD9L,SMTN,TGFB1I1,ZBTB16
DLL4	-0.69	other		1.664	0.0256	DTX1,EPHB4,GATA3,IL10,NR2F2,RORC
LDL		complex		1.661	0.00137	BCL2A1,CCL3,CCL4,CD68,CDK1,CLIP2,CTNNB1,CXCL6,CXCL8,CYBB,CYP2J2,DUSP1,FCGR1A,GAS6,GPR183,HSF1,IFNG,IGFBP2,ITGAV,JUN,MKI67,MMP1,MMP3,MSR1,NPC2,NR4A1,OLR1,PMAIP1,PTPRF,S100A8,SOCS1,SPHK1,SREBF1,TGFB1,TNFAIP6,VCAM1	441 (15)
ADORA3	2.228	g-protein coupled receptor		1.633	0.00519	CCL3,CCL4,CSF1,CXCL8,IL10,SPP1	463 (14)
SAA		group		1.616	0.0297	CSF1,CXCL8,IL10,MMP1,MMP13,TLR2,VCAM1
ELAVL1	-0.374	other		1.606	0.0333	ACHE,CENPE,DUSP1,GATA3,KIF11,KIF18A,NCAPG,NEK2,NUF2,PBK,PCGF2,SAT1,SLC7A7,TOP2A
ALOX15		enzyme		1.584	0.0419	CTNNB1,FN1,JUN,NOTCH3,PPARD,VCAM1
FOXO1	0.752	transcription regulator		1.52	0.0405	ANLN,AQP9,ASPM,BCL2A1,CCL4,CDK1,CLDN5,CXCL8,DDIT4,DLGAP5,EFHD1,FASN,FN1,FOXP3,FOXP4,GPR17,IFNG,IL18,ITGAV,JUN,KIF11,KIF18A,MMP1,MMP3,MVD,MYL3,NCAPG,NEK2,NFATC1,NUSAP1,PAX5,PBK,PMAIP1,PNPLA2,PSMB8,SLC2A4,SREBF1,TBX21,TGFB1,VCAM1,WNT4
IL27	-0.973	cytokine		1.505	0.00522	B2M,CCL3,CCL4,CD86,CX3CL1,CXCL8,FOXP3,GADD45G,GATA3,HLA-DPA1,HLA-DRA,IFNG,IL10,IL18,LAG3,NFATC1,RORC,SOCS1,TBX21,UBD,VCAM1	510 (15)
DMP1		other		1.499	0.0321	C1QB,CSDC2,CXCL8,PIANP,SLC6A9,SMAD6,SOX10,SPP1
TAL1	-0.142	transcription regulator		1.49	0.0304	ADGRG1,ASPM,BUB1,CDKN3,CENPU,CPLX1,EEF1E1,GALNT7,GATA1,GATA3,HBB,JUN,KIF14,KIF20A,LCORL,MELK,MSLN,MVD,NCAPG,NOTCH1,PTPRCAP,RASD1,RNASE6,SENP7,TCF7
ERK		group		1.48	0.00382	ACP5,AGT,BGN,CCL4,CCR1,CKS2,CLDN4,COL1A1,CTNNB1,CXCL6,CXCL8,DIO3,DUSP1,EREG,FN1,FOXP3,GK,IFNG,IL10,JUN,KYNU,MAFF,MMP1,MMP13,MMP3,NOTCH3,PMAIP1,PPARD,RORC,SFN,SLC4A7,STK11,TBX21,UGCG	518 (16)
miR-296-5p (miRNAs w/seed GGGCCCC)		mature microrna		1.467	0.0293	COL1A1,MAP2K3,MMP1,NUMBL,SCRIB
SCAVENGER receptor CLASS A		group		1.432	0.00596	CD86,CXCL8,IFNG,IL10,TBX21	303 (7)
FGF2	0.409	growth factor		1.429	0.00173	AKR1B10,BGN,CAPZA2,CNTF,COL1A1,CSF1,CTNNB1,CXCL6,CXCR4,CYR61,DIO3,DLL1,ELN,EREG,ERRFI1,FGFR3,FGFR4,FN1,GLI1,GNRH1,GPNMB,GRIK5,GRIN2C,HGF,IGF2,IGFBP2,JUN,MAPT,MKI67,MMP1,MMP13,MMP3,NES,NOG,NOTCH1,NR4A1,PCSK2,PRSS50,REXO1,S100A8,SCG2,SPHK1,SPP1,TAC1,TGFB1,TOP2A,TPO,VCAM1,WNT10B	458 (15)
PPIF	-0.312	enzyme		1.414	0.00192	CCL4,CCR1,CCR8,CCRL2,CHST1,CX3CL1,CXCL6,CXCR2,CXCR3,CXCR4,GSC,HCAR1,HGF,HIST1H2BI,PDZRN3,SLCO4A1,SPON2,TBX1	364 (7)
CD14	0.537	transmembrane receptor		1.412	0.00371	BCL2A1,CCL3,CCL4,CXCL8,CXCR2,GPT,IFNG,IL10,SOCS1,TGFB1,TLR2,VCAM1	378 (13)
HGF	1.599	growth factor		1.393	0.000694	ADGRG1,ADORA2A,ANGPT4,ARNTL,AURKA,BCL2A1,BMP2K,BUB1,CA9,CCL4,CCNE2,CDK1,CDKN3,CNTFR,COL1A1,CSF1,CTNNB1,CXCL8,CXCR4,CYR61,DBF4,DTYMK,DUSP4,ERRFI1,FASTK,FN1,GPR4,HDAC5,HGF,HLX,HMMR,IFNG,IL10,ITGB3BP,ITGB8,KIF11,KIF20B,L1CAM,LOC254896,MAD2L1,MAP2K3,MELK,MKI67,MMP1,MMP13,NDC80,NEK2,NES,NFATC1,NR4A1,PKD1,PKMYT1,PLK4,PPARD,PTPRF,S100A9,SEMA3A,SNRNP70,SPP1,STIL,TBXA2R,TGFB1,TNFAIP6,TNFRSF6B,TTK,VCAM1	445 (15)
ERK1/2		group		1.384	0.0366	AKR1B10,ASAH1,ATP1A3,B2M,BCL2A1,CCL3,CCL4,CD86,CDK1,CLEC11A,COL1A1,CXCL6,CXCL8,CXCR4,CYBB,DUSP1,DUSP4,GNRH1,H19,IFNG,IL10,JUN,JUND,MAP3K10,MAP3K11,MMP1,MMP13,MMP3,MUC5B,PSMB8,SPP1,SYVN1,TAC1,TREM1,VCAM1
ZEB1	-0.183	transcription regulator		1.348	0.0321	ABCA3,COMMD3-BMI1,CXADR,ESRP2,GATA3,GRHL2,ITGB4,MPZL2
TYR		enzyme		1.342	0.00596	CCR1,CXCR2,CXCR3,CXCR4,IFNG	252 (7)
GNAI3	0.907	enzyme		1.342	0.0357	CCL3,CCL4,CSF1,CXCL8,SPP1
IL19		cytokine		1.342	0.00277	CXCR4,FN1,IFNG,IL10,MMP1,SOCS1	483 (15)
LCN2	-0.823	transporter		1.32	0.0454	ANLN,CCL4,CKAP2,COL1A1,CXCL6,IL10,KIF11,KIF23,TGFB1,TINAGL1
RNASE2	3.745	enzyme		1.294	0.0394	CCL3,CCL4,CD86,CSF1,IL10,IL7,T
AIMP1	0.802	cytokine		1.253	0.00828	CCL3,CCL4,CXCL8,IFNG,IL10	306 (7)
MAP3K8	0.977	kinase		1.252	0.00346	ACPP,ADORA3,CCL4,CCR1,CXCL8,FSCN1,GNG4,HTRA4,IFNG,IL10,IL18,IRF2BPL,JUN,LAD1,MAD2L1,MKL1,MMP3,SBK1,SENP7,SH3D21,SLCO4A1,TBX21,TICAM1,UBALD1	420 (16)
IL17F		cytokine		1.248	0.0105	CXCL6,CXCL8,IFNG,MMP1,MMP13,MMP3,TGFB1
MYD88	-0.428	other		1.235	0.0373	ACPP,ALDH1A1,BCL3,CCL4,CCRL2,CD200R1,CD86,CLIC4,CXCL6,CXCL8,CYR61,DUSP1,FCER1G,FPR1,GPT,IFNG,IL10,IL18,IL32,JUN,MAFF,MKI67,MSR1,OLR1,S100A8,SOCS1,SPP1,TBX21,TFEC,TGFB1,TLR2,VCAM1
BMPR2	0.56	kinase		1.231	0.00324	CLIC4,CTNNB1,CXCL8,FN1,JAG2,SEMA3C,SPP1	353 (11)
TNFRSF6B	-3.306	transmembrane receptor		1.203	0.0112	CXCL8,IFNG,IL10,TNFRSF6B,VCAM1
CSF1	-1.534	cytokine		1.178	0.0102	ACP5,CCL3,CD68,COL23A1,CSF1,CTNNB1,CXCL6,DUSP1,FCER1G,FCGR3A/FCGR3B,FHL2,FN1,IFNG,IL10,IL18,ITGAV,JUN,MSR1,NFATC1,PTPRC,TLR1,TLR2,TLR9,TPT1,VCAM1
CCR2	0.121	g-protein coupled receptor		1.162	0.00483	CCL4,CCR1,CD86,CX3CL1,CXCL6,FN1,GPT,HTR2B,IFNG,IL10,IL18,MMP13,TGFB1	547 (17)
IL6	-0.481	cytokine		1.153	0.00124	ADAMTS13,ADGRB1,AGT,APOB,BCL3,BGN,BUB1,CASP3,CCL4,CCR1,CD53,CD68,CD86,CDK1,CDKN3,CENPE,COL1A1,CSF1,CTNNB1,CXCL6,CXCL8,CXCR3,CXCR4,CYBB,CYP3A5,CYTIP,DUSP1,DVL1,ELANE,EREG,FCGR1A,FN1,FOXP3,FSCN1,GADD45G,GATA1,GLI1,HGF,HOMER3,IFNG,IGF2,IL10,IL7,ITGAV,ITLN1,JCHAIN,JUN,JUND,KIF11,LAG3,LY86,LYZ,MAD2L1,MIR17HG,MKI67,MMP1,MMP13,MMP3,MSR1,NOTCH1,PDCD1,PLK4,PRPH,PSMB8,PTP4A3,PTPRC,RNASE6,RORC,RRM2,S100A9,S…	524 (15)
Fcer1		complex		1.147	0.00664	BCL2A1,CCL3,CCL4,CSF1,CXCL8,IFNG,IL10,JUN,KMO,MAP2K3,NFATC1,SPHK1	446 (14)
C3AR1	2.062	g-protein coupled receptor		1.134	0.0255	CCL4,CD55,CD86,CXCL8,IFNG,IL10,SREBF1
S100A6	0.957	transporter		1.134	0.0128	AURKA,CDK1,CDKN3,CXCL8,DHRS9,NEK2,PBK
NFKB1	0.442	transcription regulator		1.132	0.00826	B2M,BCL2A1,BCL3,BRCA2,CCL19,CCL4,CD86,COL1A1,CRMP1,CSF1,CX3CL1,CXCL8,CYBB,DTX1,DUSP1,FOXP3,FSCN1,GATA3,GNAO1,IFNG,IL10,IL18,MMP13,MMP3,MSR1,NR4A1,PXN,SYTL1,TBX21,TGFB1,TLR2,TLR9,TNFRSF18,VCAM1	501 (15)
TNF	0.994	cytokine		1.114	0.00288	A4GALT,AATK,ABTB2,ACP5,ADAMTS7,ADCY5,ADORA2A,AEBP1,AGT,AKR1B10,ALCAM,AMH,AOC3,AQP9,ARHGAP23,ARHGEF17,AXIN2,B2M,B4GALNT1,BCL2A1,BCL3,BGN,C1QTNF1,C3AR1,CARD16,CASP3,CCL19,CCL3,CCL4,CCR1,CCR8,CD3E,CD5,CD55,CD86,CLDN4,CLEC11A,CLIC4,CNTF,COL16A1,COL1A1,CPA3,CSF1,CTNNB1,CTSS,CX3CL1,CXCL6,CXCL8,CXCR2,CXCR3,CXCR4,CYBA,CYBB,CYP26B1,CYR61,CYTIP,DDIAS,DPF3,DSC2,DUSP1,DUSP4,DVL1,EREG,F2RL3,FASN,FCER1G,FGF5,F…	503 (16)
CD44	0.117	enzyme		1.096	8.72e-05	ABCA2,ABCA5,BCAM,BGN,CCL19,CCL4,CLEC7A,COL18A1,COL1A1,CX3CL1,CXADR,CXCL6,CXCR3,EMILIN1,FASN,FN1,HMMR,IFNG,IL10,ITGAV,ITGBL1,JUN,LIMS2,MAP2K7,MMP13,MMP3,PTP4A3,SBK1,SFRP2,SMAD1,SPP1,THY1,TLR8,VCAM1,ZYX	475 (18)
COL2A1	-1.336	other		1.067	0.05	COL1A1,CXCR4,IFNG,MMP13
DSP	-0.833	other		1.067	0.0317	AXIN2,COL1A1,CTNNB1,DSC2
CYR61	-1.878	other		1.057	0.00868	BOK,COL1A1,CTNNB1,CXCL8,CYR61,DVL1,FN1,ITGAV,MMP1,MMP3,NR4A1,TCF7L1	425 (15)
ZBED6	0.508	other		1.029	0.00936	ARHGEF1,BOP1,COL13A1,DDIT4,DLGAP5,IGF2,TCF7,TTK
Klra7 (includes others)		transmembrane receptor		1.024	0.0293	CCL4,GPR65,IFNG,TBX21,TYROBP
IL6R	-0.189	transmembrane receptor		1.016	0.0269	CCL3,COL1A1,CXCL6,CXCL8,FN1,IGF2,IL10,MMP13,MMP3,TAC1,TGFB1,VCAM1
SYK/ZAP		group		1	0.0244	IL10,MMP1,NFATC1,VCAM1
STAT1/3/5 dimer		complex		1	0.0181	BCL3,MMP1,MMP13,MMP3
PIAS1	1.08	transcription regulator		1	0.0297	CDK1,FASN,GATA1,MYH11,MYH6,RRAD,SREBF1
EDN1	0.012	cytokine		0.999	0.0201	BCL2A1,CDK1,COL5A1,COL7A1,COMP,CTNNB1,CXCL8,CXCR4,CYBB,CYR61,EREG,ERRFI1,FN1,IL18,ITGAV,JUN,MMP1,MMP13,MMP3,OLR1,PXN,RAMP3,SOCS1,TPM2,TPT1,TYRP1,VCAM1
PTPRC	1.792	phosphatase		0.994	2.35e-05	BCL2A1,CCL4,CCR1,CD5,CXCR2,CXCR3,IFNG,IL10,IL7,PTPRCAP,VCAM1	499 (15)
PTK2B	-0.111	kinase		0.97	0.000628	BCAR1,CXCL8,IFNG,IL10,JUN,MMP13,SOCS1	405 (14)
AGER	-1.097	transmembrane receptor		0.941	0.0103	CASP3,CCL3,CCL4,CSF1,CTNNB1,CXCL8,IL10,MMP3,S100A8,S100A9,SCG2,TGFB1,VCAM1
TLX3		transcription regulator		0.927	0.0237	GABRB2,GALR1,GRIA2,RET,TAC1
DUSP16	-0.15	phosphatase		0.927	0.00575	GATA3,IFNG,TBX21,VCAM1	287 (7)
IRF3	-1.218	transcription regulator		0.92	0.0307	B2M,CCL19,CCL3,CCL4,CCRL2,CD58,CD86,CLIC4,CX3CL1,CXCL8,CXCR3,FAM26F,FCGR1A,FN1,HELZ2,IFNG,IL10,MMP3,PLAG1,PMAIP1,PTMS,SAMD9L,TYRP1
estrogen receptor		group		0.911	0.000471	CCNE2,CD5,CD68,CLDN4,COL13A1,COL4A6,COL5A1,COL6A1,COL6A2,COL7A1,COL9A2,CXCL8,CXCR4,DSC2,EREG,FGF5,FGFR3,FGFR4,FLNC,FN1,GATA3,IGF2BP3,JUN,MAP1B,MAPK12,MAPT,MMP1,MMP15,MMP17,NOTCH3,PMAIP1,PRLR,SAT1,SMAD1,SMAD6,SYNPO,TGFB1	323 (11)
IRAK1	-1.133	kinase		0.911	0.0344	CXCL8,FOXP3,IFNG,IL10,MMP1,RORC,VCAM1
EBI3	-1.178	cytokine		0.903	0.00817	B2M,CD86,GADD45G,HLA-DPA1,HLA-DRA,IFNG,IL10,NFATC1,RORC,TBX21	438 (13)
HOXA10	0.05	transcription regulator		0.901	0.0105	ALAS2,ALDH1A1,ATP1A2,CHERP,CLDN5,CSTA,CYBB,DBP,DHRS9,FCER1G,FN1,GAS6,GATA1,INMT,LYZ,MAP1B,MAPK12,NR4A1,PPP1R13L,PROS1,SAT1,SLC27A1,SLC27A6,TNXB,WNT10B,WNT4
Tlr		group		0.898	0.0471	CCL3,CCL4,CD86,CLEC2B,CXCL8,CXCR2,DUSP1,IFNG,IL10,NOTCH1,PAX5,RGS18,SEMA3A,SOCS1,SPHK1,TREM1
ID2	1.055	transcription regulator		0.898	0.000134	BCL3,CBFA2T3,CCNE2,CCR10,CCR8,CDK1,CSF1,CTNNB1,CXCR3,CXCR4,DTX1,DTX2,DUSP1,DUSP4,FCER1G,FGFR3,GADD45G,IFNG,IL10,IL2RB,IL9R,NFATC1,NOTCH1,NR4A1,PDCD1,PTPN22,PTPN5,SOX13,TNFRSF25,TOX2,ZBTB16	65 (3)
JUNB	-0.605	transcription regulator		0.897	0.0276	BCL3,CD68,COL1A1,COL7A1,DUSP1,FASN,FBLN2,FN1,FOXP3,IL10,ITGAV,ITGB4,LIPE,MMP1,MMP13,MMP3,MVD,PNPLA2
IL12B	1.24	cytokine		0.888	0.0269	CD86,CXCL8,IFNG,IL10,RORC,S100A8,S100A9,SOCS1,TGFB1,VCAM1
PDGFB	-1.415	growth factor		0.878	0.012	ADAMTS7,CCL3,COL1A1,CXCL8,FN1,HDAC7,MMP3,NOTCH3,NR4A1,SMAD1,SPP1
Jnk		group		0.869	0.0356	AGT,ASAH1,CASP3,CCL3,CCL4,CD55,CD86,COL1A1,CXCL6,CXCL8,CXCR4,DUSP1,FN1,IFNG,IL10,JUN,JUND,MAP3K11,MIR155HG,MMP1,MMP13,MMP3,NR4A1,TGFB1,TNN,VCAM1
SERPINE1	-0.662	other		0.861	0.0297	CASP3,CXCL8,FN1,IFNG,IL10,ITGAV,TGFB1
ID3	-1.266	transcription regulator		0.854	0.000124	ADGRG1,BCL3,CBFA2T3,CCNE2,CCR10,CCR8,CDK1,CSF1,CXCL8,CXCR3,CXCR4,DTX1,DTX2,DUSP1,DUSP4,FCER1G,FOXP3,GADD45G,IFNG,IL10,IL2RB,IL9R,NFATC1,NOTCH1,NR4A1,PDCD1,PTPN22,PTPN5,SOX13,TNFRSF25,TOX2,ZBTB16	304 (8)
IL1A	-0.79	cytokine		0.849	0.00552	ADORA2A,ALDH1A1,ASIC3,BCL3,CCL3,CCL4,CD86,CSF1,CXCL6,CXCL8,CYP3A5,CYR61,F2RL3,HLA-DRB4,HSPG2,IL10,IL18,IL32,ITGAV,JUN,MMP1,MMP13,MMP3,NR2F2,S100A8,S100A9,SPP1,TAC1,TGFB1,TICAM1,TLR2,VCAM1	497 (16)
RELA	-0.96	transcription regulator		0.847	0.0225	AGT,ALCAM,B2M,BCL2A1,BCL3,BRCA2,CASP3,CCL19,CCL3,COL1A1,CX3CL1,CXCL6,CXCL8,CXCR4,CYBB,DUSP1,ELN,ERAP2,FN1,FOXP3,FSCN1,GLI2,IFNG,IGFBP2,IL10,IL32,JUN,LUM,MKL1,MMP1,NOTCH1,NR4A1,OLR1,PXN,RORC,SBF1,SLC2A4,SREBF1,SYTL1,TAC1,TGFB1,TLR2,TLR9,TPO,TREM1,VCAM1,ZDHHC8
Vegf		group		0.824	1.82e-05	ADGRG1,ADORA2A,ANGPT4,ANGPTL7,ARHGAP23,ARHGEF17,ARNTL,AURKA,AXIN2,BCL2A1,BMP2K,BUB1,C1QTNF1,CASP3,CCNE2,CDK1,CDKN3,CNTFR,CPA3,CTNNB1,CXCL8,CXCR2,CXCR4,CYR61,DBF4,DPF3,DTYMK,DUSP4,ELN,FN1,GATA1,GJB2,GPR4,HMMR,IL18,ITGB3BP,ITGB8,JUN,KIF11,KIF20B,LOC254896,LPAR6,MAD2L1,MAP2K3,MAZ,MELK,MIR17HG,MKI67,MMP13,NDC80,NEK2,NFATC1,NOTCH1,NR2F2,NR4A1,PKMYT1,PLK4,PLOD2,PMAIP1,PPARD,PTPN5,RAMP3,RGS9,SFN,ST8SIA4…	538 (16)
CXCR3	-1.526	g-protein coupled receptor		0.818	0.0112	COL1A1,FN1,IFNG,IL10,MMP1
Alpha catenin		group		0.777	0.000366	ADAM33,AXIN2,BCL3,BGN,C1QTNF2,COL1A1,COL5A1,COL6A1,COL6A2,CXCL6,ELN,EREG,IGF2,IGFBP2,LUM,LYZ,MMP13,NKD1,S100A8,S100A9,TNFAIP6,VCAM1,ZYX	363 (9)
Ifn gamma		complex		0.76	0.00374	AGT,CASP3,CD86,COL1A1,CXCL8,CXCR3,CYBB,FN1,HLA-DRA,IL10,IL32,LY96,PMAIP1,PML,SOCS1,TNFRSF13C,VSIG4	512 (14)
TCF4	0.358	transcription regulator		0.757	0.022	AXIN2,CBFA2T3,FN1,GLI1,IGFBP2,JUN,MMP1,NCOR2,PACSIN1,SPP1,TLR9,TYRP1
GSK3B	0.05	kinase		0.738	0.0271	BCL2A1,CCNE2,CTNNB1,CXCL6,DLL1,GLI1,IFNG,IFT88,IL10,MYH6,NFATC1,NTSR1,SPP1,SREBF1,SYN1
MERTK	1.01	kinase		0.7	0.045	FGL2,GATA1,HGF,IFNG,IL10,IL18,RILPL1
JAK3	-1.389	kinase		0.675	0.0245	FOXP3,GADD45G,GATA3,IFNG,IL10,LAG3,PDCD1,RORC
ITK	-0.13	kinase		0.673	0.029	CCR10,CCR8,CD244,FCER1G,FOXP3,GATA3,IFNG,IL10,IL2RB,LPAR6,NCR1,TBX21,ZBTB16
CEACAM1	-0.041	transporter		0.664	0.000225	ALDH1A1,CD86,COL18A1,CXCL6,CXCL8,CXCR4,DLL1,IFNG,IL2RB,NES,NOTCH3	453 (13)
TIGIT	-0.082	other		0.656	8.19e-05	FGL2,GATA3,IFNG,IL10,RORC,TBX21	253 (7)
PDCD1	-2.489	phosphatase		0.654	0.0188	CXCL8,IFNG,IL10,MKI67,NCR1,PADI2,PDCD1,SH2D1B,SLC7A5,TOP2A
VEGFA	-1.37	growth factor		0.63	0.0138	ACHE,BCL2A1,CASP3,CCRL2,CD244,CD55,CLIC4,COL1A1,CTSS,CXCL8,CXCR4,CYR61,DLL1,DUSP4,EPHB4,FN1,GRIA2,HAVCR2,HLX,IFNG,ITGAV,LAG3,ME2,MMP1,MMP13,MMP15,NFATC1,NOTCH1,NR2F2,NR4A1,PDCD1,SMTN,TGFB1,VASH1,VCAM1
ATF2	0.874	transcription regulator		0.597	0.0235	BCL2A1,CTNNB1,CXCL8,DUSP1,DUSP8,FN1,IFNG,IL10,ITGB8,JUN,MMP1,MMP13,NOTCH1,VCAM1
HAVCR1	1.858	other		0.577	0.0244	GATA3,IFNG,IL10,TBX21
JAG1	0.08	growth factor		0.563	0.000551	CD86,COL1A1,GLI2,HEYL,IFNG,ITGAV,NR2F2,SPP1,WNT4	50 (3)
RETNLB		other		0.535	0.00846	CASP3,CCR1,CD86,COL1A1,ELN,FAP,FN1,KLF15,NR4A1,SMAD1,TGFB1,TINAGL1,TLR2,UBE2T	379 (10)
CD46	1.24	other		0.532	0.05	FOXP3,IFNG,IL10,SLC7A5
IL12 (complex)		complex		0.508	0.00113	BCL3,CASP3,CCL19,CCL3,CCL4,CD244,CD86,CSF1,CXCL6,CXCL8,CXCR3,CYTIP,FOXP3,GADD45G,GATA3,GPT,HAVCR2,HLX,IFNG,IL10,IL18,IL32,JUN,KLRC4-KLRK1/KLRK1,NCR1,RRAD,SOCS1,TBX21,TGFB1,TLR2,TNFRSF25,TXK	419 (15)
PDLIM2	-1.373	other		0.5	0.00968	CXCL8,DMRT3,DPF3,FBP1,IFNG,IL7,KYNU,MPZL2,MYEOV,MYL9,NR2F1,OBSL1,PHLDA3,PPP1R14A,SV2A,TMSB15B
Hbb-b1		transporter		0.493	0.0411	CLEC7A,CXCR3,FN1,IL2RB,LY86,PRLR,TLR2,VCAM1
S100A4	0.613	other		0.479	0.045	CCL19,CLIC4,CTNNB1,FN1,MMP13,TPO,VCAM1
IL15	0.481	cytokine		0.468	0.00138	CASP3,CCL19,CCL3,CCL4,CCR1,CD244,CD5,CD53,CD55,CD84,CD86,CKS2,CSF1,CXCL8,CXCR4,DEFA1 (includes others),FCGR3A/FCGR3B,FOXP3,GATA3,GGT5,HAVCR2,HLX,IFNG,IL10,IL2RB,IL32,JUN,KLRC4-KLRK1/KLRK1,LYPLA1,MKI67,MSLN,NCR1,OGN,PDCD1,PKMYT1,PMAIP1,PPARD,PSMB8,PTPRC,SOCS1,SPN,SRGN,SYNPO,TBX21,TCF7,TLR2,TNFRSF13C,TNFRSF25,TOP2A,TYROBP,VCAM1	375 (14)
LIF	-1.153	cytokine		0.467	0.0319	CXCL8,CYP21A2,ECEL1,EREG,FBP1,FGF5,FN1,FOXP3,GATA1,GPCPD1,GPT,HGF,IFNG,IL34,IL7,JUN,MMP1,MMP13,PELI1,PIM3,PRPH,RET,SOCS1,SPP1,T,TAC1
MOG		other		0.467	0.0166	CCR1,CD86,FOXP3,IFNG,IL10,MKI67,MMP3,PDCD1,TGFB1,VCAM1
MAPK3	-0.348	kinase		0.466	0.00107	CCL3,CD86,CSTA,CTNNB1,CXCL8,DUSP4,FN1,IFNG,IL10,JUN,JUND,MMP1,MYRF,SLC4A7,SPP1	401 (15)
Tnf receptor		group		0.447	0.0428	CXCL8,ELANE,IL10,TGFB1,UBD
PRKG1	0.259	kinase		0.447	0.0485	ANAPC2,COL1A1,CTNNB1,FN1,TGFB1,VCAM1
TGFBR2	0.265	kinase		0.446	0.0093	ALOX12,ATP1A2,BGN,CDHR1,CLIC4,COL1A1,COL4A6,CTNNB1,CXCL6,FGF5,FN1,GJB2,GJB6,GLI2,GNRH1,HGF,IFNG,IL10,JUN,MAP3K11,MMP13,MMP3,PTH1R,SMAD1,SPP1,TBX21,TGFB1	484 (15)
AGTR1	0.365	g-protein coupled receptor		0.438	0.00473	AGT,CASP3,CYBA,DUSP1,FN1,HGF,JUN,OLR1,TGFB1	406 (11)
SPI1	-0.626	transcription regulator		0.418	0.0333	ARID3A,C3AR1,CCL3,CCL4,CD180,CD68,CDK1,CSF1,CTSS,CYBB,ELANE,FCER1G,GATA1,HDAC7,IL10,IL18,JUN,LYZ,MMP1,PML,PSMB8,PTPRC,SPP1,TFEC,TLR2,TNFRSF14,TREM1
C3	-1.14	peptidase		0.417	0.0372	CASP3,CCL4,CD55,CSF1,CXCL8,GPT,IFNG,IL10,PTPRC,TGFB1
PTH1R	-1.502	g-protein coupled receptor		0.41	0.00244	CDK1,COL1A1,CSF1,DUSP1,GLI2,MMP13,SPP1
AXL	-0.534	kinase		0.4	0.0154	GATA1,GNRH1,IFNG,IL10,IL18,MMP1,MMP3
STAT3	0.307	transcription regulator		0.363	0.00173	AGT,ALAS2,ALDH1A1,BCL3,BOC,CASP3,CCL4,CCR1,CCRL2,CD86,CDK1,COL1A1,COL5A1,CTF1,CX3CL1,CXCL6,CXCL8,CXCR2,CXCR3,CXCR4,DLL1,ECT2,FAM26F,FASN,FCER1G,FCGR1A,FGL2,FN1,FOXP3,FSCN1,GADD45G,GATA3,GIGYF1,GLIPR1,GPR65,HAVCR1,HBB,HGF,IFI30,IFNG,IL10,IL2RB,IL7,IL9R,ITGAV,KLRC4-KLRK1/KLRK1,LILRB4,LYZ,MMP13,MMP3,NES,NOTCH1,NOTCH3,NUMBL,PMAIP1,PML,PSMB8,RET,RORC,S100A9,SMAD6,SOCS1,SREBF1,SYNPO,T,TBX21,TGFB1	473 (16)
IKBKB	0.106	kinase		0.357	0.00543	AEBP1,BRCA2,CCL19,CCL3,CCL4,CCNE2,CCR1,CSF1,CTNNB1,CX3CL1,CXCL6,CXCL8,CXCR4,CYBA,ECT2,EREG,FASN,FSCN1,GNRH1,HGF,IFNG,IGFBP2,IL10,KIF20A,KIF23,LIPE,MMP1,MMP13,MMP3,OGN,RABEP2,SEMA3C,SOCS1,SOD3,TGFB1,VCAM1	455 (14)
Igm		complex		0.342	0.0499	BCL2A1,CCL3,CD5,CX3CL1,CXCL8,GPSM1,IL10,SAMSN1,TNFRSF14,UGCG
YAP1	-0.163	transcription regulator		0.342	0.0464	AMOTL2,ANLN,CASP3,CDK1,CYR61,FN1,MSLN,MYL9,NEK2,NLRC4,PMAIP1,SFN
Fibrinogen		complex		0.34	0.0357	BCL3,CCL4,CXCL8,FCGR3A/FCGR3B,TLR2
MTPN		transcription regulator		0.307	0.00619	BCL2A1,CASP3,CDK1,COL1A1,FBLN1,FN1,GAS6,IFNG,JUN,MMP3,S100A8,SPP1,TCF21,TGFB1,VCAM1	309 (7)
PYCARD	0.129	transcription regulator		0.293	0.0293	CASP3,CXCL8,IFNG,IL18,NOTCH1
PER1	-3.093	other		0.283	0.00888	ALAS2,ARNTL,B2M,DBP,PER1,WNK1
TREM1	2.128	transmembrane receptor		0.23	0.000873	CCL3,CCRL2,CD86,CDK1,CENPU,CKS2,CRTAM,CSF1,CXCL8,CXCR4,DUSP4,FABP3,GIPR,GLA,HES4,HS3ST3B1,HTRA4,IFNG,IL10,LRFN4,MAD1L1,MAFF,MCOLN2,MMP1,PLCXD1,RRAD,SCG5,SLCO4A1,SPP1,STARD4,SYNJ2,TLR2	433 (14)
MAPK14	0.551	kinase		0.215	0.000462	ACP5,CD86,COL10A1,COL1A1,CXCL8,DLL1,DUSP1,EREG,FASN,FN1,HSPA12B,IFNG,IGF2,IL10,IL18,ITGB8,JUN,JUND,MMP1,MMP13,MMP3,MUC5B,MYH11,MYH6,NFATC1,SREBF1,TBX21,TGFB1,TNN,TOP2A	412 (14)
IL7	1.535	cytokine		0.201	0.0104	CASP3,CCL3,CCL4,CD86,COL1A1,CSF1,CXCR4,FN1,FOXP3,GATA3,HAVCR2,IFNG,IL7,KLRC4-KLRK1/KLRK1,MMP13,NTN1,PAX5,PDCD1,PMAIP1,RORC,SOCS1
IL2		cytokine		0.197	0.0258	ADCY3,ARHGDIA,BCL2A1,CARD10,CASP3,CCL3,CCL4,CCNE2,CCR1,CCR8,CD244,CD5,CD58,CD86,CRMP1,CSF1,CXCL8,CXCR3,CXCR4,CYTIP,DUSP4,EEF1E1,FCER1G,FCGR3A/FCGR3B,FGL2,FOXP3,GADD45G,GATA1,GATA3,GPSM1,HAVCR2,IFNG,IL10,IL18,IL2RB,JUN,JUND,KLRC4-KLRK1/KLRK1,L1CAM,LAPTM5,LRMP,LRRC32,NCR1,NEAT1,PAX5,PDCD1,PDE4A,PELI1,PMAIP1,PROS1,PTGIR,PTPRC,PUS1,RGPD3 (includes others),RORC,RXRA,S100A8,SOCS1,SPP1,TBX21,TGFB1,TLR2,…
EGF	1.443	growth factor		0.19	0.012	ALCAM,ALOX12,AURKA,CASP3,CDC42EP1,CDK1,CKS2,COL1A1,CSN1S1,CXCL6,CXCL8,CXCR3,CXCR4,CYP21A2,CYR61,DIO3,DUSP1,DUSP4,EEF1A1,EREG,ERRFI1,FASN,FN1,FSCN2,GGT5,HGF,IGF2,IGFBP2,IL10,IL9R,JAG2,JUN,JUND,MAD1L1,MAD2L1,MAPK11,MMP1,MMP13,MMP3,MUC5B,NES,NOTCH1,NR4A1,PBK,PER1,PPARD,RRM2,RXRA,S100A9,SCG2,SLC2A4,SLC4A7,SMAD1,SPHK1,SPP1,SREBF1,TGFB1,ULK1,VAMP2,VCAM1
IL18	1.734	cytokine		0.172	0.000115	CCL3,CCL4,CD244,CD86,CSF1,CXCL8,DDIT4,DEFA1 (includes others),FCGR3A/FCGR3B,GADD45G,HAVCR2,HLX,IFNG,IL10,IL18,IL32,JUN,KLRC4-KLRK1/KLRK1,MMP1,MMP13,MMP15,MMP3,NCR1,NKG7,PDCD1,SPP1,TBX21,TNFRSF25,TXK,VCAM1	472 (15)
PTPN1	0.013	phosphatase		0.17	0.0372	ADRA1A,ADRA1D,DUSP1,FASN,IFNG,PRDM16,RILPL1,SOCS1,SREBF1
EPAS1	-0.792	transcription regulator		0.166	0.0168	ACP5,CA9,CACNA1A,COL10A1,CXCR4,DTX1,FASN,FBLN2,FN1,ITGAV,KDM4B,L1CAM,MAFF,MYH4,NEAT1,NOTCH1,PFKFB3,PKIB,PLOD2,RET,SLC2A4,SLC6A8,SLC7A5,SOX15,SPHK1,SREBF1,WNT10B
IGF2	-3.954	growth factor		0.161	0.00655	ARHGDIA,CDK1,CXCR4,DUSP1,EREG,FN1,H19,IGF2,IGFBP2,IL10,MMP1,MMP3,MNT,OGN,PRDM16,RAD51AP1,RNF13,RRM2,SAT1,SELENOP,SEZ6L2,SLC2A4,SPP1,SURF6,THRA	415 (14)
AGT	-1.585	growth factor		0.158	0.016	AGT,ALOX12,BGN,BOK,CASP3,CCL4,CCNE2,CD86,CDK1,COL11A2,COL1A1,COL4A6,COL6A1,CTF1,CTSS,CXCL8,CYBA,CYBB,CYP2J2,DUSP1,EREG,ERRFI1,FASN,FCGR1A,FN1,GABBR1,HGF,HSPG2,IL18,ITGA7,ITGAV,ITPKB,JUN,L1CAM,LZTS3,MAD2L1,MAP2K7,MAPT,MSMO1,MSR1,MYH6,NOTCH3,NR4A1,OLR1,SLC9A1,SOCS1,SOD3,SPP1,STK11,TBX2,TGFB1,UGCG,VCAM1
KLRD1	-0.352	transmembrane receptor		0.152	0.00891	CD3E,IFNG,NCR1,TYROBP
TNFSF18		cytokine		0.152	0.00891	FOXP3,IFNG,MAP2K7,TNFRSF18	356 (11)
FTH1	0.407	enzyme		0.152	0.00891	CD86,HBB,IL10,PDCD1
KLF10	0.413	transcription regulator		0.141	0.0244	FOXP3,GATA3,TBX21,TGFB1
MET	1.121	kinase		0.135	0.0235	AURKA,CDK1,FGL2,FN1,HGF,HLX,IL18,JUN,MAD1L1,MAD2L1,MMP13,RILPL1,SPP1,TGFB1
N-cor		group		0.128	0.0281	ARNTL,AXIN2,CCR1,FAM20C,FASN,MMP13,NFATC1,OLR1,SLC2A4,SOCS1,SREBF1,TBX1,TBX2,ZNF703
CYP27B1	-0.661	enzyme		0.128	0.00775	CCL4,CCR8,CYP3A5,IFNG,IL10,IL18,SPP1,TLR2
FOS	0.231	transcription regulator		0.12	0.00434	AGT,ARID3A,C3AR1,CASP3,CASZ1,CD244,CD68,COL16A1,COL18A1,COL1A1,COL6A1,COL8A2,CSTA,CXCL8,CYP2J2,EREG,FASN,FBLIM1,FN1,GJB6,HBA1/HBA2,HMMR,IFNG,IL10,ITGB4,JUN,KIRREL3,LTBP3,MAFK,MALAT1,MGAT4A,MMP1,MMP13,MMP3,MMRN1,MPZL2,MSLN,MYH6,NDUFS7,NFATC1,NR4A1,PAOX,PGAM2,PKIB,PKN1,PTH1R,PTPRO,RGMA,RXRA,S100A8,S100A9,SEMA3A,SEMA3B,SFRP2,SLC19A1,SMG1,SPHK1,SPP1,TAC1,TGFB1,TNFRSF18,TREM1,UGCG,VCAM1,WNT10B,WNT11,W…	353 (11)
REL	0.692	transcription regulator		0.118	0.0415	AGA,ANLN,B2M,BCL2A1,BCL3,CCL4,CCR8,CD86,CRKL,CXCL8,CXCR3,DGCR2,FN1,FOXP3,GPT2,IFNG,IFT74,IL18,JUN,NFATC1,NR4A1,PCBP4,PDCD1,PMAIP1,RAB40C,RORC,SLC22A15,TNFRSF13C,TTK
POU2F1	0.449	transcription regulator		0.105	0.0221	CD55,CXCL8,CYP2J2,DDIT4,FRRS1,GAS6,GNRH1,HLA-DRA,HOMER3,JUND,MYH4,NDRG4,NXN,OLR1,SELENOP,SPP1,TNFRSF14,VCAM1
IL4		cytokine		0.083	0.0282	ABCA2,ACP5,ALOX12,B4GALNT1,BCL3,BOP1,CASP3,CCL3,CCL4,CCR8,CD5,CD55,CD58,CD86,CDK1,CLDN5,CLEC4C,CLEC4G,CLEC7A,CLUH,CNTF,COL18A1,COL1A1,COL6A2,CSF1,CX3CL1,CXCL6,CXCL8,CXCR3,CXCR4,EPHB4,FCER1G,FCGR3A/FCGR3B,FN1,FOXP3,GADD45G,GATA3,GIMAP1-GIMAP5,GPT,HGF,HLX,IFI30,IFNG,IL10,IL18,IL2RB,ITGAV,JCHAIN,JUN,JUND,LILRB4,LRRC32,MIR155HG,MMP1,MMP3,MSR1,NABP1,NFATC1,PAX5,PDCD1,PKIB,PLOD2,PROS1,PSMB8,PTPRCAP,S10…
GATA3	-1.798	transcription regulator		0.047	0.00471	BOK,CCDC7,CCR1,CCR8,CD3E,CPA3,CXCR4,DTX1,EVPL,FN1,FOXP3,FSCN1,GATA3,IFNG,IL10,IL9R,LOC102724788/PRODH,NOTCH1,PAX5,PDCD1,PPARD,PPL,RET,S100A8,S100A9,TBX21,TGFB1,TWISTNB,WNT11,ZBTB16,ZFPM1	481 (17)
NFkB (complex)		complex		0.046	0.00554	ADRA2A,ADRA2C,AGT,AMH,AMPH,BCL2A1,BCL3,CARD10,CCL3,CCL4,CD86,CLIP2,COL18A1,CSF1,CTNNB1,CX3CL1,CXCL6,CXCL8,CXCR3,CXCR4,CYBB,CYP3A5,CYR61,DBP,ERAP2,FCGR1A,FGF5,FN1,FOXF1,FOXP3,FUCA1,GAS6,GATA3,GLA,GLI2,HIF3A,IFNG,IGFBP2,IL10,IL18,IL32,ITGAV,ITGB8,ITPKB,JUN,KDM6B,KYNU,MMP1,MMP13,MMP3,MUC5B,NOTCH1,NR1D1,NUMBL,OLR1,PIM3,PMAIP1,PXN,SCFD1,SLC2A12,SLC2A4,SLC7A5,SOCS1,SOD3,SPP1,ST18,TAC1,TFEC,TGFB1,TLR2,T…	432 (15)
MAPK12	-1.941	kinase		0.045	0.0293	IL10,ITGB8,JUN,MAPK12,MMP13
RHOA	0.554	enzyme		0.044	0.00777	AGT,ANLN,COL10A1,COL1A1,CXCL8,DYRK1B,ECT2,FN1,ITGBL1,JUN,MMP1,MMP13,PRLR,TGFB1,VCAM1	381 (14)
IL21		cytokine		0.04	0.00323	CASP3,CCL4,CCR10,CCRL2,CD244,CD86,CXCL8,CXCR3,FAM26F,FCER1G,FGL2,FOXP3,GATA3,HLX,IFNG,IL10,IL2RB,KLRC4-KLRK1/KLRK1,MKI67,NCR1,PDCD1,PTPRC,RORC,SOCS1,TBX21,TGFB1,TYROBP	448 (16)
CYLD	0.778	transcription regulator		0.04	0.0183	AXIN2,CD86,CXCL8,FCER1G,IFNG,IL10,JUN,TGFB1
TAC1	1.759	other		0.022	0.00279	CASP3,CCL4,CLEC11A,CUX2,CXCL8,CXCR4,CYR61,IFNG,MAPT,NCR1,NKX3-2,PDE1C,SOX13,TAC1,TGFB1,ZFPM1	445 (14)
FZD8	-0.89	g-protein coupled receptor		0	0.0244	COL1A1,CTNNB1,FN1,MYH6
ALDH1A1	1.638	enzyme		0	0.0317	FASN,MLXIPL,NOTCH1,PPARD
HIRA	-0.664	transcription regulator		0	0.0317	CXCL6,EREG,GATA1,SPHK1
RXRB	-0.957	ligand-dependent nuclear receptor		0	0.0364	ALDH1A1,ATP1A3,FASN,IFNG,IL10,LYZ,SPP1,SREBF1
ITIH1		other		0	0.0403	IL10,SPHK1,TGFB1,TNFAIP6
CORT		other		0	0.0218	CCL19,CCL4,CCR1,CCR8,IFNG,IL10,IL18
MST1R	-0.875	kinase		-0.025	0.0237	CTNNB1,DVL1,IFNG,JUN,ROS1
TFAP2A	-0.374	transcription regulator		-0.038	0.0107	ADRA1D,ALCAM,AMH,BOK,COL7A1,EREG,FASTK,FGFR4,FOXP3,GNRH1,IGF2,ITGBL1,LIPA,PPARD,SLC19A1,TPM1
ADIPOQ	-0.957	other		-0.039	0.0142	CXCL8,CXCR3,CYBB,DUSP1,FABP3,FASN,FN1,FOXP3,IFNG,IL10,MMP1,MMP13,MMP3,MSR1,PPARD,SLC27A1,SLC2A4,SREBF1,STK11,TGFB1,VCAM1
PRKD1	-0.152	kinase		-0.04	0.0105	AJUBA,CD5,MEF2D,MMP1,MMP3,NR4A1,VCAM1
DLL1	-1.588	enzyme		-0.041	0.0357	CD86,DLL1,GATA3,IFNG,IL10
NRG1	-0.07	growth factor		-0.044	0.00552	ACHE,CASP3,CDC42EP1,CKS2,COL1A1,CXCL6,CXCL8,CXCR3,CXCR4,CYR61,DUSP1,DUSP4,EEF1A1,ERRFI1,FN1,FSCN2,GRIN2C,IGF2,IL10,ITGAV,JUND,L1CAM,MSR1,MUSK,MYH6,NOTCH1,NR4A1,PGAM2,PXN,SLC2A4,SLC4A7,TNFRSF25	412 (14)
TXK	1.912	kinase		-0.058	0.00891	IFNG,IL2RB,TBX21,ZBTB16	166 (7)
Ige		complex		-0.065	0.00433	CCL3,CCL4,CD86,CXCL8,FCER1G,FCGR1A,HAVCR2,IFNG,IL10,TLR7,TLR9	367 (14)
RBPJ	0.69	transcription regulator		-0.09	0.0232	CSF1,DLL1,DTX1,DUSP1,ECT2,ELANE,FBXL19,FGF5,GDF10,HGF,HMMR,IGF2,IL18,JUN,MAP2K3,MIB2,MMP13,MMP3,NFATC1,RORC
GAS6	-1.709	growth factor		-0.092	0.0212	CD68,CYR61,IFNG,MSR1,SOCS1,SOX10
PRKCI	0.854	kinase		-0.092	0.0428	ECT2,FASN,PLS1,SLC2A4,SREBF1
CD209	-0.963	other		-0.105	0.00575	CCL3,CCL4,CD86,IL10	381 (12)
LGALS3	0.837	other		-0.121	0.0235	CCR1,CLEC2B,FN1,FSCN1,GPT,IFNG,IL10,ITGAV,MAP3K10,MSR1,PNPLA2,TGFB1,VCAM1,WNT9A
Collagen(s)		complex		-0.128	0.0176	BCL3,C3AR1,CD55,CD68,CREB3L1,CYR61,FN1,MMP13,PXN
TNFSF11	1.19	cytokine		-0.146	0.00219	ACP5,ADRA1A,AQP9,AURKA,BCL2A1,C3AR1,CCL4,CCR1,CLEC11A,CTNNB1,CXCL8,DMPK,DUSP1,ECT2,FHL2,FPR1,FRRS1,IFNG,IL10,IL9R,ITGAV,ITPKB,JUN,LSR,MEF2B,MMP1,NEK2,NFATC1,PHLDA3,PTPN23,SLC7A7,SOCS1,SPP1,TGFB1,TLR2,TTK,VCAM1	461 (15)
C1q		complex		-0.152	0.00891	CXCL8,GAS6,IFNG,IL10	306 (10)
MUC1	-1.24	other		-0.153	0.00961	ALDH1A1,CD86,CTNNB1,CXCL8,HGF,HLA-DRA,IL10,MKI67,MMP13	444 (17)
CSF3	-1.498	cytokine		-0.166	0.000134	ARHGDIA,C3AR1,CCL3,CD177,CXCL8,CXCR2,CXCR4,CYBB,ELANE,ERAP2,FCGR1A,FPR1,GADD45G,GATA1,GPR183,HGF,HLA-DPA1,HLA-DRA,IFNG,IL10,IL7,JUN,LY96,LYZ,NFATC1,RORC,SOCS1,TGFB1,TLR2,TLR8,VCAM1	491 (14)
P38 MAPK		group		-0.172	0.0291	BCL2A1,BGN,CD55,CD86,CLDN5,CXCL6,CXCL8,CXCR4,CYBB,DIO3,DUSP1,FN1,HTRA1,IFNG,IL10,IL32,ITGAV,ITGB4,ITGB8,JUN,KLF15,MMP1,MMP13,MMP3,MUC5B,MYH11,NFATC1,NOTCH3,NPR1,NR4A1,PMAIP1,PML,RRAD,RYR1,TBX21,TGFB1,TLR2,TNNC2,TNNT3,TOP2A,TREM1,ULK1,VCAM1
PIN1	-0.693	enzyme		-0.174	0.024	BCL2A1,BUB1,CCNE2,CTNNB1,FASN,FN1,MMP3,PML,PPARD,TGFB1
FNDC5	-1.135	other		-0.2	0.00828	COL1A1,CTNNB1,LRP5,PRDM16,SPP1
JUND	-1.704	transcription regulator		-0.2	4.55e-05	AGT,BCL3,COL6A1,CSTA,CYBB,IFNG,IL10,ITGB4,JUND,MMP1,MMP13,MMP3,NR4A1,SAT1,SOCS1,SPP1,TBX21	267 (9)
NFATC1	-1.666	transcription regulator		-0.203	0.000782	ACP5,B3GAT1,COL10A1,COL1A1,CYBB,FOXP3,IFNG,IL10,ITGAV,MYH11,MYH4,NFATC1,PDCD1,PRLR,RORC,TBX21,VCAM1	263 (8)
Gm-csf		group		-0.21	0.0415	BCL3,CASP3,CD5,CD86,CXCL8,IL10,JUN,MMP1,TGFB1
BTRC	0.301	enzyme		-0.218	0.0357	ARNTL,AXIN2,BCL2A1,CTNNB1,CXCL8
SH3RF1	-0.037	other		-0.218	0.00185	IFNG,MAP3K10,MAP3K11,TBX21
IDO1	-0.664	enzyme		-0.235	0.0317	CD86,FCGR1A,GATA3,IL10
MAP2K3	-1.69	kinase		-0.236	0.0442	COL10A1,COL1A1,CXCL8,IFNG,MMP1,MMP13,MMP3,MUC5B,MYH6,NFATC1,SLC2A4
SEMA7A	-0.454	transmembrane receptor		-0.239	0.00244	COL1A1,CTSS,ELN,FN1,IL18,SMAD6,TGFB1
LGALS9	-0.327	other		-0.243	0.0237	CXCR4,FCGR3A/FCGR3B,HAVCR2,IFNG,IL10
PTH		other		-0.26	0.0182	COL1A1,CSF1,CTNNB1,CXCR4,CYBA,DUSP1,FN1,ITGAV,JUN,KIF26A,MMP1,MMP13,NR4A1,PALM,PTH1R,PXN,SFRP2,SLC2A4,SPP1,TGFB1,WNT10B,WNT4
NFATC3	0.164	transcription regulator		-0.264	0.0154	ABCA3,B3GAT1,CASP3,COL1A1,DDIT4,IFNG,IL10,JUN,MMP3,MYH6,NFATC1
BCR	-1.039	kinase		-0.283	0.00828	CD86,GPT,HBB,NFATC1,T	357 (7)
APP	0.428	other		-0.286	0.00451	ACHE,ADORA3,AMPH,ANAPC2,ARNTL,ATP1A2,ATP1A3,ATP5D,AXIN2,CASP3,CCL3,CCL4,CD68,CD86,CDK1,CLDN5,COL13A1,COL18A1,CPLX1,CSF1,CTNNB1,CXCL8,CXCR2,CXCR4,CYBB,CYP26B1,DBN1,DYRK1B,EFHC2,ELN,F2RL3,FABP3,FAP,FCGR1A,FN1,GNAO1,GPC1,GPR85,H19,HAVCR2,HBA1/HBA2,HECW1,HGF,HSPG2,IFNG,IGF2,IGFBP2,IL10,IL18,JUN,JUND,KCNC4,KYNU,L1CAM,LPAR6,LRP5,MAFF,MAP1B,MAPT,MMP1,MMP13,MMP3,MSR1,MT-ND5,NES,NOG,NR1D1,OGN,OLR1,PACS2,P…	481 (14)
Pkc(s)		group		-0.289	0.0212	CD55,CTNNB1,CXCL8,CXCR4,CYBB,CYR61,DBP,DUSP1,FN1,GNRH1,IGF2,IL10,JUN,LIPA,MAD1L1,MAFK,MMP1,MMP13,MSR1,NR1D1,NR4A1,PER1,S100A8,SLC6A9,SPP1,TAC1,TGFB1,VCAM1
INSIG1	0.571	other		-0.291	0.0402	CD68,CLEC7A,CXCL6,CXCR4,FASN,IFNG,LIPA,MLXIPL,OLR1,S100A8,S100A9,SREBF1,STARD4,TGFB1,TM7SF2
BCL6	-0.578	transcription regulator		-0.304	0.000735	ALCAM,BCL2A1,BCL3,CCL3,CCL4,CCR8,COL1A1,CSF1,FOXP3,GATA3,GLI1,GLI2,IFNG,IL10,IL18,IL2RB,MIR155HG,MIR17HG,NFATC1,PTPRO,RORC,T,TBX21,TGFB1,TNFRSF14,TNFRSF18	417 (15)
IL10	2.887	cytokine		-0.323	0.000835	BCL2A1,BCL3,CASP3,CCL19,CCL3,CCL4,CCR1,CCR8,CD55,CD68,CD86,CLEC7A,COL1A1,CSF1,CTSS,CXCL6,CXCL8,CXCR3,CXCR4,DUSP1,FCER1G,FCGR1A,FCGR3A/FCGR3B,FOXP3,FPR1,IFNG,IL10,IL18,IL7,JUN,KLRC4-KLRK1/KLRK1,LAG3,LILRB4,LZTS1,MMP1,MSR1,NFATC1,PDCD1,S100A8,SLC9A3R2,SOCS1,TGFB1,TINAGL1,TLR2,TLR7,TLR8,TLR9,TNFRSF13C,TREM1,VCAM1	472 (15)
CD5	-1.959	transmembrane receptor		-0.324	0.00228	BCL3,CCL3,CCL4,CD86,IL10,MAP2K3,MAP2K7,MSMO1,RORC,TGFB1,TLR8,TLR9	388 (9)
TGFB3	-1.222	growth factor		-0.348	0.0203	COL1A1,COL5A1,CYR61,ELN,FN1,HOXA2,HTRA1,ITGAV,JUN,JUND,MAPK11,MMP1,MMP3,PLOD2,TGFB1,TPM1
GDF2		growth factor		-0.351	0.00403	CNTF,COL1A1,COL9A3,CXCL8,CXCR4,FGFR3,HTRA1,MDFI,NOG,PIM3,SEMA3B,SEMA3C,SMAD1,SMAD6,SPARCL1,SPP1
NR4A1	-1.778	ligand-dependent nuclear receptor		-0.36	0.0241	APOB,AXIN2,CLDN5,COL16A1,COL1A1,COL6A1,COL6A2,CSF1,CTNNB1,FASN,FBP1,FOXP3,HCAR1,IL10,ITGB4,KCNIP3,PDCD1,PGAM2,RAMP3,RXRA,SAT1,SLC2A4,SREBF1,VCAM1
NCR3	-0.558	transmembrane receptor		-0.371	0.00185	CCL3,CCL4,CD3E,IFNG	247 (6)
ALB	0.653	transporter		-0.373	0.0411	AGT,CASP3,COL1A1,CX3CL1,CXCL8,CYBA,SYNPO,TGFB1
FGF8		growth factor		-0.377	0.0131	COL18A1,CTNNB1,ERRFI1,FBXL16,FGFR4,GPR4,MKI67,NES,NOG,PAX5,RASD1,SPP1,T,TM7SF2,TNXB
LPL	-0.047	enzyme		-0.387	0.00593	APOB,CASP3,CSF1,CX3CL1,CXCL8,MSR1,SLC27A1,SLC2A4,TGFB1,VCAM1	357 (11)
SULF2	0.128	enzyme		-0.391	0.00275	AXIN2,GLI1,MMP13,NOG,SMAD1
GADD45B	-0.934	other		-0.411	0.00828	BGN,COL10A1,IFNG,MMP13,TGFB1	374 (13)
USF2	-0.757	transcription regulator		-0.419	0.0154	AGT,B2M,BRCA2,FASN,GATA3,HGF,P4HA1,RORC,SPEG,SPP1,TGFB1
SMAD4	0.56	transcription regulator		-0.435	0.0058	AIM2,APOB,BGN,COL10A1,COL7A1,CSF1,CTNNB1,DNAH2,EREG,FAP,FN1,FOXP3,FSCN1,FSTL3,GLI1,HMGA2,IFNG,IL10,JAG2,LOC102724788/PRODH,MMP1,MMP13,NOTCH3,PTPRC,SMAD6,SRCAP,TBX21,TGFB1,TNFAIP6,TPM1,TPM2	493 (17)
MYB	-0.044	transcription regulator		-0.438	0.0336	CARNS1,CDK1,CXCR4,ELANE,FN1,GATA3,GIMAP1-GIMAP5,IGF2,JUN,MAD1L1,MMP1,MMP3,NOTCH1,SPHK1,SPP1,TFEC,TNFRSF13C
MKL2	5.396	transcription regulator		-0.447	0.0346	CD177,CPA3,CXCL6,CXCR4,CYBA,ELANE,GP6,LILRB4,MAFK,MPL,S100A8,S100A9,ZFPM1
SMARCE1	0.883	transcription regulator		-0.447	0.0357	BRCA2,CDK1,CENPE,L1CAM,NPC2
PLAT	-0.698	peptidase		-0.447	0.0485	FN1,IFNG,JUN,MMP1,MMP3,TGFB1
CCR1	1.641	g-protein coupled receptor		-0.447	0.0304	CCR1,CTSS,IFNG,ITGAV,NFATC1,SPP1
Iga		complex		-0.478	0.00277	CCL3,CD86,CXCL8,FCGR1A,IL10,TGFB1	412 (13)
TCF7	-1.546	transcription regulator		-0.492	0.0245	AXIN2,CTNNB1,GATA3,NES,PPARD,RORC,SPP1,TCF7
LIPE	-2.683	enzyme		-0.522	0.0143	ALDH1A1,ARNTL,COL1A1,DMPK,ELL,FASN,INMT,MAPT,MSR1,MYH4,NR4A1,PER1,RRAD,RXRA,RXRG,SLC2A4,SOX18,SREBF1,ST8SIA4
HIST1H1T		other		-0.535	0.0215	ABCG4,B2M,BCAR1,BCL3,CBFA2T3,DEGS2,DOT1L,IGF2,MMP15,PCBP4,RILPL1,SCAMP4,TRPM4,ZC3H4
Hist1h1a		other		-0.535	0.0215	ABCG4,B2M,BCAR1,BCL3,CBFA2T3,DEGS2,DOT1L,IGF2,MMP15,PCBP4,RILPL1,SCAMP4,TRPM4,ZC3H4
ITGB2	0.265	transmembrane receptor		-0.552	0.00501	BCL2A1,CCL3,CCL4,CD86,FN1,GATA3,IFNG,TBX21,TGFB1,VCAM1	464 (14)
NOTCH3	-3.157	transcription regulator		-0.555	0.0127	ARHGEF4,COL5A1,DLGAP5,DTX1,FN1,FOXP3,IL10,MSR1,MYH11,SMTN
NR4A2	-0.223	ligand-dependent nuclear receptor		-0.564	0.00631	CD86,COL16A1,COL1A1,COL6A1,COL6A2,CXCL8,FOXP3,IL10,LMX1B,MMP1,MMP13,MMP3,RET	255 (7)
MMP2	-0.48	peptidase		-0.577	0.0394	CLDN5,COL18A1,CX3CL1,FN1,MMP1,SOCS1,TGFB1
S1PR2	-1.013	g-protein coupled receptor		-0.579	0.0403	JUN,SPHK1,TGFB1,VCAM1
Map3k7		kinase		-0.588	0.0335	CCL4,FGL2,IFNG,IL10,JUN,RILPL1,S100A9,SPHK1,VCAM1,WNT11
PTPN11	0.047	phosphatase		-0.588	0.0023	ABCA3,CD68,CSF1,CXCL8,CYBB,ELANE,FASN,GP6,IFNG,JUN,NFATC1,T,TAC1,TP53I11	374 (12)
NFIX	-2.526	transcription regulator		-0.594	0.0428	CXCL8,HGF,NFATC4,NFIX,SPARCL1
FLT3LG	-1.314	cytokine		-0.625	0.00689	CD86,FOXP3,GATA1,IFNG,IL10,IL2RB,PAX5,PTPRC,SOCS1,SPN,TNFRSF18	482 (16)
NKX2-1		transcription regulator		-0.651	0.0483	AGT,BCL2A1,CHAD,CTNNB1,CYGB,FGFR4,GNRH1,GRHL2,IL7,INMT,LYZ,MAPT,MLC1,MYH11,NKD1,RET,ROS1,RRM2,TGFB1,THY1,TPO,WNT11,WNT4
CAT	0.836	enzyme		-0.652	0.0372	AGT,BCL2A1,COL1A1,CXCL8,FN1,HLA-DRA,MMP1,PMAIP1,VCAM1
PRF1	-1.462	transporter		-0.655	0.0403	GPT,IFNG,IL10,IL18
KLF2	-1.011	transcription regulator		-0.668	0.0147	BCL3,CCL3,CCL4,CCR8,CD55,CXCL8,CXCR3,CXCR4,DLL1,ELN,FBLN1,FGF5,FOXP3,HBB,IGF2,ITGB4,PLOD2,PROS1,RNASE2,SREBF1,TGFB1,VCAM1
CXCL12	-0.392	cytokine		-0.672	0.0139	ACP5,BCL3,COL1A1,CTNNB1,CX3CL1,CXCL8,CXCR4,CYP2D6,CYP3A5,DMPK,DYX1C1,FN1,GOPC,IFNG,ITGB4,JUN,MAFK,MAPK12,MAPK8IP2,MMP13,MMP3,NR4A1,PKD1,RYR1,SOCS1,SORBS3,ZBTB16
HRAS	-1.254	enzyme		-0.687	0.0286	ADRA2A,ADRA2C,AMOTL2,ATP1A3,AURKA,B2M,BOK,CDK1,COL18A1,COL1A1,COL6A2,CSF1,CSTA,CTNNB1,CTSS,CXCL8,CXCR3,DLL1,DUSP1,ELN,FABP3,FASN,FBLN2,FN1,FSTL3,GADD45G,GAS6,GDF10,GJB2,HGF,HSF1,HTRA1,IFI30,IFNG,IGF2,ITGAV,ITGB4,JUN,LRMP,LTB4R2,LYZ,MAPK12,MMP1,MMP13,MMP3,MSMO1,MYH11,MYL3,MYL9,NCOR2,NOTCH1,PLOD2,PML,PXN,RRM2,SHROOM3,SPP1,SREBF1,SYN1,TGFB1,TGFB1I1,TINAGL1,TOP2A,TOX2,TPO
TAF4B	0.213	transcription regulator		-0.692	0.000294	FN1,JCHAIN,JUN,MMP13,MMP3,RET,SPP1,TGFB1,ZBTB16
EGR1	-1.497	transcription regulator		-0.692	0.00143	ACHE,BCAR1,CACNA1H,CASP3,CCL4,CCR1,COL1A1,CSF1,CXCL6,CXCL8,DUSP4,EREG,FN1,FOXP3,IGF2,JUN,JUND,KCNT1,LYZ,NR4A1,PCSK2,PNPLA2,RRAD,SOCS1,SPP1,SYN1,TGFB1,VCAM1,WNT4	470 (15)
MMP9	-0.194	peptidase		-0.7	0.0173	CLDN5,COL18A1,CTNNB1,CXCL6,CXCR4,IFNG,IL10,MMP13,MMP3,MUC5B,TGFB1
APLN	-0.977	other		-0.707	0.0411	ALAS2,HBA1/HBA2,IFNG,MESP1,MYH6,NKD1,SOX18,SPN
VCAN	0.185	other		-0.717	0.00684	AEBP1,AGRN,AOC3,CASP3,CBX6,COMP,CXCL6,CYBA,ELN,FN1,IFNG,MAP1B,MSLN,NOTCH3,OGN,PRELP,RXRA,TGFB1,TMEM204,VCAM1,WNT4	219 (11)
Hdac		group		-0.743	0.0306	CTNNB1,CX3CL1,CXCL8,CXCR4,DLL1,GATA3,GLI2,HLA-DRA,HTRA1,JUN,MGAT5B,MPL,NDRG4,NR4A1,RNASE1,RORC,SEMA3C,SFRP2,SPP1,TCF21,WNT4
HIF1A	0.976	transcription regulator		-0.745	0.01	AGT,AQP9,AURKA,AXIN2,BGN,CA9,COX4I2,CXCL8,CXCR4,CYR61,DTX1,EREG,FHL2,FHL3,FN1,FSCN1,GATA1,HIF3A,HIST1H2AM,IFNG,IGF2,IGFBP2,IL10,ITGAV,JUN,KDM4B,KIFC2,L1CAM,MAFF,MMP1,NOTCH1,NR4A1,P4HA1,PFKFB3,PLOD2,PMAIP1,POLRMT,RET,RORC,SCG2,SLC2A4,SPHK1,T,TAC1,TGFB1,TLR2,WNT10B,ZDBF2
BCL3	-1.655	transcription regulator		-0.766	0.0321	AGT,CD86,CXCL8,FABP3,GATA3,IFNG,IL10,JUN
ERBB3	0.283	kinase		-0.812	0.048	BGN,COL1A1,COL6A1,DUSP1,FBLN2,FN1,HBA1/HBA2,HMGA2,IGF2,MMP3,SLC4A7,TNNT3,TNXB
ITGAM	0.78	transmembrane receptor		-0.816	0.00888	CCL3,CCL4,CD86,CXCL8,IL10,TGFB1	364 (14)
SMAD3	-0.241	transcription regulator		-0.832	0.00159	APOB,ARID3A,BGN,CCL4,COL10A1,COL1A1,COL6A1,COL7A1,CTNNB1,DUSP4,ELN,EREG,FN1,FOXP3,FSTL3,GATA3,GLI1,GLI2,IFNG,JUN,JUND,LUM,MEF2D,MMP1,MMP13,PPARD,PTP4A3,SMAD1,SPP1,TBX21,TGFB1,TPM1,TPM2,ZYX	480 (16)
SMARCA4	-1.31	transcription regulator		-0.852	9.08e-05	ABRACL,ADGRG1,AGT,AIM2,ANXA2P3,AP1S2,BCL2A1,C19orf33,CARD16,CCDC85B,CCNE2,CCR1,CCR8,CCRL2,COL7A1,CORO6,CSF1,CTSS,CXCR3,CXCR4,DHRS9,DUSP4,DYNLT3,EPHA1,EREG,FBLIM1,FBP1,FHL2,FN1,GADD45G,GLI1,GPR183,HBB,HEXB,HLA-DRA,HMGA2,IFI30,IFNG,ITGA7,ITGAV,JUN,KDM6B,LRMP,LUM,MAFF,MAP1B,MARCH1,MIR503HG,MMP1,MYH11,MYRF,NPC2,NR2F2,PLEKHG2,PLS1,RRM2,SCG5,SELENOP,SEMA3B,SLC2A4,SMAD6,SOD3,SPHK1,SPP1,TBX2,THY1,TLR2,TM…	356 (6)
TP63	0.495	transcription regulator		-0.857	0.0114	ALOX12,CASP3,CCNT2,CDK1,CKS2,COL5A1,CSTA,CTNNB1,CXCL8,CXCR4,CYR61,DDIT4,DLL1,FASN,FGFR3,FN1,GRHL2,HMGA2,ITGA7,ITGB4,ITGB8,JAG2,KCNG1,KIF23,L1CAM,MAD2L1,MAFF,MAP2K3,MIR155HG,MMP13,MPZL2,NOTCH1,NOTCH3,PELP1,PMAIP1,PPP1R13L,S100A8,SFN,STK11,TGFB1,THY1,TINAGL1,TNS4,TPM1,ULK1,WNT4
BACH2	-0.932	transcription regulator		-0.861	0.0152	FOXP3,GATA1,GATA3,IFNG,IL10,RORC,S100A8,S100A9,TBX21
NLRP12	0.503	other		-0.863	0.0112	BCL3,CXCL6,CXCL8,CXCR4,IFNG,JUN,LY96,PSMB8
DCN	1.036	other		-0.873	0.0166	BGN,CASP3,DUSP1,IFNG,ITGAV,MMP1,MMP13,SEMA3A,TGFB1,VCAM1
IL15RA	-0.312	transmembrane receptor		-0.896	0.0113	CD244,CD84,IL10,NCR1,PTPRC,SPN
APOE	-0.081	transporter		-0.927	9.46e-07	ABCA2,ALOX12,APOB,BCAM,BGN,CASP3,CCL4,CD68,CD86,COL18A1,COL1A1,CSF1,CTNNB1,CTSS,CYBB,CYP3A5,CYR61,EMILIN1,FCGR1A,GATA3,GRIA2,HMMR,HSPG2,IFNG,IL10,JUN,LIMS2,LIPA,MAP2K7,MAPT,MKL1,MMP3,MSR1,PPARD,PTP4A3,S100A8,S100A9,SMAD1,SPP1,TGFB1,THY1,TNFRSF14,VCAM1,ZYX	455 (15)
FCGR2B	0.846	transmembrane receptor		-0.928	0.0419	AIM2,CCL3,CD86,CXCR3,IL10,SOCS1
SFRP1	-0.86	transmembrane receptor		-0.946	0.00637	CASP3,COL1A1,CTNNB1,FN1,GATA3,MMP1,MMP3,PRLR	263 (12)
TWIST1	-0.291	transcription regulator		-0.954	0.00762	ALCAM,ALDH1A1,ASPM,C1QTNF1,CASP3,CHAD,CLDN4,COL1A1,COL6A1,CXCL8,EMILIN1,FCGBP,FGFR3,FN1,GLI1,GPC1,MMP1,SPHK1,SPOCK2,SPP1,TBX21,TGFB1,ZYX	284 (7)
MAP2K6	0.272	kinase		-0.985	0.00194	ACP5,BGN,CD86,COL10A1,CXCL8,IFNG,JUN,MMP1,MMP13,MMP3,MYH11,MYH6,NPR1,PTH1R,SLC2A4	347 (14)
CBS/CBSL	-1.126	enzyme		-1	0.0403	APOB,CASP3,CLDN5,EEF1A1
TERF2IP	0.306	other		-1	0.0428	CXCL8,H19,IGF2,SMTNL2,TRABD2B
ERBB2	-1.16	kinase		-1.016	0.00051	ABRACL,ADORA3,ASPM,AURKA,BCL3,BUB1,CAPN15,CAPZA2,CBFA2T3,CCL4,CCNE2,CDK1,CDKN3,CENPE,CHCHD10,CKS2,CLDN4,CLEC11A,COL18A1,COL1A1,COL5A1,COL6A1,COL6A2,COL7A1,COMMD3-BMI1,CTNNB1,CXCL8,CYP2J2,DLL1,EREG,FASN,FBLN2,FN1,FRRS1,FSCN1,FSTL3,GAS6,GATA3,GPC1,H19,HMGA2,HTRA1,IFNG,IGF2,JAG2,JCHAIN,JUN,LSR,LTBP3,LUM,MAP1B,MAP2K3,MAPK8IP3,MKI67,MKNK2,MLXIP,MMP1,MMP13,MMP3,MXD3,MYL9,NCAPG,NDC80,NDRG4,NEK2,NOTCH1,N…	454 (13)
PTPN6	0.7	phosphatase		-1.029	0.045	CD5,CD86,CXCL8,CYBB,GP6,IL10,TBX21
TBX21	-1.525	transcription regulator		-1.032	0.011	CXCR3,GATA3,HAVCR2,HLX,IFNG,IL2RB,RORC,SPP1,TBX21,ZBTB7A
LGALS3BP	-0.845	transmembrane receptor		-1.044	0.00891	FN1,IFNG,MMP13,MMP3	252 (7)
DUSP1	-2.611	phosphatase		-1.063	0.00792	CCL4,CD86,CXCL8,CYBB,DUSP1,GJB2,IL10,JUN,LUM,MMP1,MYH4,OLR1,S100A9,SOCS1,SYNPO,TLR2,VCAM1	384 (15)
SELL	1.099	transmembrane receptor		-1.067	0.00185	CXCR4,GPT,IFNG,TGFB1	505 (15)
PPARD	-1.582	ligand-dependent nuclear receptor		-1.071	0.0131	ADORA2A,APOB,C1QB,CD68,CDK1,CFAP54,CLEC7A,FABP3,FASN,FBP1,FN1,GAS6,IFNG,IGFBP2,IL10,KYAT3,LIPE,LRP5,MDFI,MFSD2A,PNPLA2,PPARD,RABL6,SAT1,SLC27A1,SLC2A4,SREBF1,TBX21
JUN	-1.57	transcription regulator		-1.089	0.023	ACP5,ALOX12,BCL2A1,BCL3,C3AR1,CD244,CD68,CDK1,CMTM5,COL1A1,CSF1,CSTA,CX3CL1,CXCL8,CYGB,CYP2J2,CYR61,DUSP1,EREG,FLNC,FN1,GAS6,GPT,GTF2B,HNRNPU,IFNG,IGFBP2,IL10,ITGAV,ITGB4,ITGB8,JUN,MCF2L,MMP1,MMP13,MMP3,MSR1,MVD,NFATC1,NR4A1,PKIB,PTPRO,RXRA,SLC19A1,SNRNP70,SPHK1,SPP1,TGFB1,VCAM1,WNT4,WNT9A
NAB2	-1.123	transcription regulator		-1.103	0.0237	BCAR1,FN1,MMP3,RRAD,TGFB1
IL12 (family)		group		-1.103	0.0305	BCL3,CCL3,CCL4,CD86,DDIT4,FCGR3A/FCGR3B,FOXP3,GATA3,IFNG,IL10,KLRC4-KLRK1/KLRK1,NCR1,NKG7,PDCD1,RORC,TBX21
ICOS	-0.093	transmembrane receptor		-1.104	0.00698	CCR8,CXCR4,GATA3,IFNG,IL10,IL2RB,MKI67,NFATC1,RORC,TBX21	289 (15)
SFTPA1		transporter		-1.105	0.0326	AMOT,CCL3,COL1A1,CYR61,EVI2B,FOXP3,HBA1/HBA2,IL10,MAP1B,RASD1,SFRP2,TGFB1
MEF2C	0.474	transcription regulator		-1.119	0.00468	ABRA,CLSTN2,COL1A1,FAP,GNRH1,HSPB7,JUN,LOC102724428/SIK1,MEF2D,MMP13,MYH6,NR4A1,PTH1R,SCN5A,SFRP2,SLC2A4,TPM1
SLC2A4	-1.999	transporter		-1.131	0.0188	MLXIPL,SLC2A12,SLC2A4,SREBF1,VAMP2
PIM2	0.128	kinase		-1.131	0.0403	FOXP3,IFNG,SOCS1,TBX21
RUNX1	-0.16	transcription regulator		-1.163	3.93e-05	ACHE,ADAMTSL4,ADGRG1,ALCAM,ALOX12,CD244,CD53,CPA3,CSF1,EGFL7,FOXP3,FSCN1,GATA1,GATA3,HBA1/HBA2,HMGA2,IFNG,IL10,ITGAV,MAD2L1,MIR17HG,MMP13,MPL,MYL9,NR2F2,PMAIP1,RORC,S100A9,SPP1,TNFRSF18,UGCG,ZBTB16	334 (8)
NCR1	-1.672	transmembrane receptor		-1.179	0.00891	CCL4,CD3E,IFNG,NCR1
IGF1	-0.104	growth factor		-1.252	0.00481	BCL2A1,BGN,CASP3,CCL4,CDK1,CLEC11A,COL1A1,CSF1,CTNNB1,CXCL6,CXCL8,CYBA,CYBB,CYR61,DDIT4,DYRK1B,ELN,FASN,FN1,GNRH1,HBB,HGF,IGF2,IGFBP2,IL10,IL18,ITGAV,JUN,MAPT,MKI67,MMP1,MMP13,MMP3,MUC5B,MYH11,MYH6,NOG,NTN1,PBK,PRLR,PSMB8,PTH1R,PTPRC,SFN,SLC2A4,SPP1,SREBF1,SYN1,TGFB1,THY1,VCAM1,WNT4	492 (16)
CD47	1.215	transmembrane receptor		-1.254	0.00852	CCL19,COL1A1,CSF1,IFNG,IL10,IL7,NFATC1	343 (10)
ARNTL	1.748	transcription regulator		-1.259	0.0132	ARNTL,DBP,FASN,GNRH1,GPT,MLXIPL,NR1D1,PER1,SREBF1
CREB1	0.588	transcription regulator		-1.271	0.0171	ACHE,ADORA2A,ADRA1A,ARHGAP33,AURKA,CCL3,CCL4,CD68,CRMP1,CXCL8,CXCR4,CYR61,DUSP1,ECEL1,ERRFI1,FASN,FGL2,FN1,FOXP3,GADD45G,GALNT1,GALR1,GLA,GPNMB,HLA-DRA,IFNG,IGSF9B,ITGBL1,JUN,KCNC4,MDGA1,MFSD2A,MIDN,MKI67,MKNK2,MMP1,MMP13,MSMO1,MUC5B,MVD,NPC2,NR4A1,NTSR1,OTOF,PDE1C,PER1,PIM3,RAC3,RASGEF1B,SAT1,SCG2,SHTN1,SLC19A1,SLC2A4,SMAD6,SRSF10,SYNJ2,TAC1,TLR9,TP53INP2,TPO,TPT1,WDR90,XKR4
MAPK8	1.132	kinase		-1.275	0.0289	BRF1,COL1A1,CSTA,CXCL8,CYBB,DUSP1,DUSP4,IFNG,IL10,JUN,JUND,MAP3K11,MMP1,MMP13,MMP3,MSR1,MUC5B,PPARD,TAC1,TBX21,TLR2,WNT4
MYOD1		transcription regulator		-1.328	0.0156	ACHE,AGT,ARID3A,ASB2,CTNNB1,DUSP1,GADD45G,IGF2,ITGA7,LMNB2,LZTS3,MEF2D,MKI67,MUSK,MYH4,PRDM16,PRIMA1,RAPSN,RBM38,RYR1,SBK1,SLC2A4,SUSD2,TGFB1,TNNC2,TNNT3
PAX2		transcription regulator		-1.329	0.0357	ITGAV,PAX5,ROBO3,SFRP2,WNT4
GATA2	-1.431	transcription regulator		-1.335	0.0453	ADGRG1,ALAS2,AQP9,C6orf25,CCL21,CCR8,CD177,CLEC4G,CPA3,CSTA,CYBB,CYP4F11,ELANE,GATA1,GATA3,GP6,GPR65,HBA1/HBA2,MMRN1,MPL,NKG7,PPP1R13L,RAB44,RGS18,RNASE2,S100A8,S100A9,SERPINI2,SPN,TPSG1,TREML1,TSPAN32,TXK,VCAM1,ZFPM1
Sod		group		-1.342	0.00828	CCL4,DSC2,HLA-DRA,PMAIP1,VCAM1	318 (8)
CDKN1A	-0.291	kinase		-1.346	0.000583	ANLN,ASPM,AURKA,BUB1,CASP3,CDK1,CDKN3,CEP55,CPA3,CYR61,DLGAP5,DSE,DUSP1,FN1,IFNG,IL32,ITGAV,KIF20A,MAD2L1,MIS18BP1,MKI67,MMP1,MMP3,NUSAP1,P4HA1,PBK,PTPRC,SERPINI2,T,TNFAIP6,TNFRSF18,TOP2A,TTK,UBE2T,WNT4	415 (13)
CTLA4	-0.665	transmembrane receptor		-1.348	0.00266	CD86,CXCL8,FOXP3,GATA3,IFNG,IL10,LAG3,MKI67,NFATC1,PADI2,PDCD1,SLC7A5,TGFB1,TOP2A	349 (15)
IL13		cytokine		-1.352	0.000279	ADORA2A,BCL2A1,BCL3,C3AR1,CASP3,CCL3,CCL4,CD86,CFI,CLEC4A,CLEC7A,COL18A1,COL1A1,COL6A2,CTSS,CX3CL1,CXCL6,CXCL8,CXCR2,CXCR4,CYBB,DMXL2,DYNLT3,FCGR1A,GAS6,GATA3,GPNMB,HTRA1,IFNG,IL10,IL18,LIPA,MMP1,MMP13,MMP3,MS4A4A,MSMO1,MUC5B,NCLN,NFATC1,PIEZO1,PLCXD1,RORC,S100A8,SAMSN1,SLC16A6,SLC7A7,SOCS1,SPHK1,SPP1,ST8SIA4,TFEC,TGFB1,TLR1,VCAM1	460 (17)
FOXC1	0.505	transcription regulator		-1.353	0.00888	CXCR4,DLL1,MESP1,NOTCH1,TBX1,TCF15
ERG	-0.072	transcription regulator		-1.383	0.0468	ADGRG1,ALOX12,AXIN2,COL11A2,CTNNB1,CUX2,CXCL8,CXCR4,DBN1,EGFL7,FLNC,GFRA3,HMMR,LAMA5,MMP1,MMP3,MPL,PTPN22,PXN,RASIP1,SPP1,SPTBN5,TGFB1I1,WNT11,ZBTB16
NOTCH1	-1.854	transcription regulator		-1.405	0.014	ASB2,CD68,CD84,COL1A1,CTNNB1,CXCL8,CYR61,DLL1,DTX1,ECT2,ELANE,FCER1G,GATA3,GLI2,HBA1/HBA2,HEYL,IFNG,IGFBP2,IL10,ITGB4,MMP1,MYH11,NOTCH1,NOTCH3,NR2F2,RORC,SOCS1,SOX10,SPP1,TGFB1,WNT4
mir-21		microrna		-1.468	0.00269	ANLN,ARNTL,ASPM,CCL19,CD180,CKS2,COL1A1,DBP,DDIAS,DLGAP5,ECT2,ELN,FCGR1A,FGL2,FN1,FOXP3,GATA3,HMGA2,IFNG,IL18,KIF23,MKI67,NUSAP1,PBK,POLR2F,RAD51AP1,SKI,SOD3,TBX21,TCF21,TGFB1,TLR1,TLR2,TOP2A,TPM1,TREM2,VCAM1	383 (10)
Notch		group		-1.481	0.000785	AGT,CCL19,DUSP1,FGF5,GATA3,GIMAP1-GIMAP5,HEYL,IFNG,IL10,NFATC1,NOTCH1,NOTCH3,SMAD1,SMAD6,T,TBX21	462 (17)
TGFB1	-2.133	growth factor		-1.55	7.27e-09	ACPP,ADGRB1,ADGRG2,ADRA1D,ADRA2A,AIM2,ALOX12,AMOTL2,APOB,AQP9,ASPM,B2M,BCL3,BGN,BUB1,C1QB,C3AR1,CAND2,CAPN15,CASP3,CBFA2T3,CCDC85B,CCL3,CCL4,CCNE2,CCNO,CCR1,CCR10,CCRL2,CD55,CD68,CD86,CDHR1,CDK1,CDKN3,CELSR2,CENPE,CKS2,CLDN4,CLIC4,CMTM5,COL16A1,COL18A1,COL1A1,COL4A6,COL5A1,COL6A1,COL6A2,COL7A1,COMP,CORIN,CRMP1,CSF1,CSPG4,CTNNB1,CTSS,CX3CL1,CXADR,CXCL8,CXCR2,CXCR3,CXCR4,CYBA,CYBB,CYP21A2,CYR61,DDI…	580 (18)
USF1	0.143	transcription regulator		-1.554	0.000422	AGT,B2M,BRCA2,CTSS,DUSP1,FASN,GATA3,HGF,MC1R,P4HA1,RORC,SLC19A1,SPEG,SPP1,SYNPO,TBX2,TGFB1
FOXC2	-1.347	transcription regulator		-1.557	0.0095	CASP3,CXCR4,DLL1,FN1,LIPE,MESP1,NOTCH1,SLC2A4,TBX1,TCF15
SP1	0.282	transcription regulator		-1.61	0.0224	ADCY4,ADRA1D,AEBP1,ALAS2,ALOX12,ATP2A3,CASP3,CD55,CDC42BPG,CDK1,COL1A1,COL7A1,CPLX1,CXCL8,CYP21A2,DBF4,ELANE,EREG,F10,FASN,FGFR4,FN1,FOXP3,GABRA4,GP6,GRIA2,HBB,HGF,IFNG,IGF2,IL10,IL2RB,ITGAV,JUN,LIPA,LTBP3,MAZ,MMP1,MPL,MUC5B,MYH11,NES,NPR1,NPTXR,PMAIP1,PPARD,PRLR,PTH1R,RECQL4,ROBO4,SLC19A1,SLC2A12,SLC4A7,SOCS1,SPN,SPP1,SPTB,SREBF1,TBXA2R,TGFB1,TLR2,UGCG,WNT9A
SMYD3	0.075	enzyme		-1.633	0.00277	CRKL,ECEL1,NEURL1,RBM38,SH2B2,WNT10B
SMARCB1	-0.548	transcription regulator		-1.645	0.0143	AMPH,AURKA,CDK1,CENPE,COL18A1,COL1A1,CSF1,CXCR4,DSC2,F10,FASTK,FBP1,FCGR1A,GJB2,IGFBP2,KIF11,KIF23,MMP1,NKX3-2,PELI1,PLK4,PTMS,RAD51AP1,TCF21
Immunoglobulin		complex		-1.647	7.42e-06	ALAS2,AQP9,BCL2A1,BCL3,C3AR1,CCL3,CCL4,CD86,CSF1,CXCL8,CXCR2,DUSP1,FAP,FCER1G,FCGR1A,FCGR3A/FCGR3B,FOXP3,FPR1,GATA3,GPSM1,IFI30,IFNG,IL10,IL32,JCHAIN,LAG3,LST1,MAFF,MAPT,NFATC1,PAX5,RRBP1,S100A8,S100A9,SAT1,SPHK1,TBX21,TLR2,TLR7,TLR8,UBD,VCAM1,ZBTB16	473 (16)
MGEA5	-0.209	enzyme		-1.677	0.0464	ADGRG2,C1QB,C3AR1,CCR1,CD53,CD55,CD68,CD86,CTNNB1,CXCL6,CXCL8,CXCR3,FABP3,FBLN1,FBP1,FGF5,FGFR4,FN1,FSCN1,GADD45G,GAS6,GDF10,GFRA3,GPR34,GPT2,HSF1,IGF2,IGF2BP3,IL18,INS-IGF2,ITPKB,JUN,MSMO1,PLD4,SLC27A1,SOCS1,STARD4,T,TGDS,TGFB1,THRA,TSPAN4,WNT11
HOXA9	0.662	transcription regulator		-1.706	0.0387	ADGRG1,ALDH1A1,ARNTL,CBX6,CCL3,CSNK1A1,CYBB,DLGAP5,GPR183,GTF2B,HNRNPU,ITGBL1,JUN,KIF20B,LY86,LYZ,NDUFB3,PTPRC,PTPRCAP,S100A8,SLC27A6,SPP1,WNT10B
IGF2BP1		translation regulator		-1.709	0.00686	COL1A1,COL5A1,COL6A2,GLI1,IGF2,LUM
NFYA	0.437	transcription regulator		-1.718	0.0145	CDK1,COL5A3,COMMD3-BMI1,ELANE,FASN,HLA-DRA,JUN,JUND,NOTCH1,NPR1,PIDD1,PMAIP1,RRM2,TOP2A
CITED2	-0.103	transcription regulator		-1.725	0.00518	COMMD3-BMI1,CXCL8,DUSP1,FGF5,MMP1,MMP13,PCGF2,T
CTGF	-0.632	growth factor		-1.787	0.0203	BCL2A1,COL10A1,COL1A1,CTNNB1,EMILIN1,FN1,IGF2,JUN,LTBP3,MMP1,MMP13,MMP3,P4HA1,PTH1R,TGFB1,WNK1
EBF1	-0.223	transcription regulator		-1.787	0.425	ADCY3,CD244,COL1A1,FASN,GATA3,LIPE,MKNK2,PAX5,PTPRF,SLC2A4,SOCS1,SREBF1,TLR2
ZBTB16	-2.063	transcription regulator		-1.787	0.0218	CASP3,CCNT2,CD3E,CLEC4C,COL1A1,DTX1,FGFR3,ITGAV,MPL,RORC,SPP1,TNFRSF25,TYRP1
BMP7	-1.089	growth factor		-1.796	0.317	COL10A1,COL1A1,CXCL8,FASN,FN1,IGF2,MMP13,NOG,PRDM16,SLC2A4,SMAD1,SMAD6,SPP1
RORA	0.677	ligand-dependent nuclear receptor		-1.8	0.201	ADGRL1,ARNTL,CCL4,CXCL8,CXCR2,CYP3A5,FABP3,FASN,IFNG,IL10,IL18,MC1R,MUC5B,NR1D1,RORC,S100A8,S100A9,SLC29A4,SLC2A4,SREBF1,UGGT2
STAT5B	-0.53	transcription regulator		-1.801	0.32	CASP3,CUX2,CYP3A5,FBLN1,FOXP3,IFNG,IL2RB,MYH6,PAX5,PRLR,RASD1,SOCS1,ST8SIA4,TCAP,TLR2,TNFRSF14,TNFRSF25
TP73	-1.412	transcription regulator		-1.803	0.0011	ALAS2,ARNTL,CASP3,CDK1,CLEC7A,CLIP3,CNTFR,COL18A1,COL1A1,CTNNB1,CYP21A2,CYR61,DBP,DDIT4,EREG,FAM65C,FASN,FGFR3,GATA1,GPNMB,HIST1H2BH,IL7,ITGB4,JAG2,LYZ,LZTS1,MIR22HG,MMP13,MPZL2,N4BP2L2,NLRC4,PMAIP1,PML,PPL,PTP4A3,ROBO4,SAT1,SFN,SLC4A3,SPHK2,SPP1,STK11,TGFB1,TP53I11,TREM2,ULK1,WNT4	407 (12)
SHH		peptidase		-1.817	0.0212	AMH,BCAR1,COL10A1,DTX1,EPHB4,FN1,FOXF1,GLI1,GLI2,GPC1,IFNG,IGF2,IL10,NES,NKX3-2,NR2F2,NR4A1,PTCH2,SALL1,SFRP2,SMAD1,SPP1,SREBF1,TBX1
WNT3A		cytokine		-1.825	0.000205	AXIN2,BCL9L,BGN,CACNA1G,CD68,CLEC11A,COL11A2,COL1A1,CTNNB1,CYR61,DDIT4,FGF5,FHL2,FN1,GADD45G,GLI1,GPA33,GPNMB,JUN,KCNK17,LRRC32,MESP1,MMP13,MRGPRF,MYH6,NKD1,OGN,PTH1R,RAPSN,RFLNB,SFRP2,T,TGFB1,THY1,TNN,TNXB,TYRP1,VCAM1,WNT11,WNT9A	373 (12)
SOX9	-1.095	transcription regulator		-1.841	0.00868	AMH,CBLN4,COL10A1,COL1A1,COMMD3-BMI1,COMP,CTNNB1,CXCR4,CYP26B1,GDF10,H19,SOX10
BMP2	-1.194	growth factor		-1.874	0.00445	ACP5,ADAMTS7,AMH,ANAPC2,BMP2K,CLIC4,COL10A1,COL1A1,CREB3L1,CSF1,FN1,JUN,L1CAM,LRP5,MMP13,NKX3-2,NOG,NOTCH1,PTH1R,RET,SMAD1,SMAD6,SPP1,T,TAC1,TBX2,TNN,WNT4,ZBTB16	327 (13)
PPARGC1A	0.479	transcription regulator		-1.878	0.0249	ADGRG1,CD68,CDC42EP1,COMP,CPLX1,CYP2D6,CYP3A5,FABP3,FASN,GAS6,GK,GRIN2C,IL10,INPP5J,KYAT3,LIPA,MYH6,NCEH1,OLR1,PLIN5,PMAIP1,PNPLA2,RXRA,SLC2A4,SOCS1,SPARCL1,SREBF1,THRA,VAMP2
ATF3	-0.448	transcription regulator		-1.887	0.178	AURKA,CDK1,CTNNB1,FBP1,IFNG,JUN,MMP1,MMP13,NEK2
GATA1	-1.733	transcription regulator		-1.903	0.168	ABCA2,ALAS2,ALOX12,CCR1,CPA3,CYBB,DMTN,F10,GATA1,GATA3,GP6,HBA1/HBA2,HBB,LYZ,MPL,PIGQ,RNASE2,SKI,SLC19A1,SLC38A9,SPOCK2,SPTB,TGFB1I1,TOP2A,ZFPM1
MEF2D	-1.612	transcription regulator		-1.91	0.328	CCNE2,JUN,NR4A1,SLC2A4,TGFB1
LCK	-1.455	kinase		-1.936	0.129	CD5,CDK1,FOXP3,IFNG,JUN
NCOA2	0.474	transcription regulator		-1.937	0.417	CCL4,FASN,IFNG,MMP13,NR1D1,RET,SREBF1
FBXO32	0.197	enzyme		-1.937	1	ASF1A,AXIN2,CXCL6,HSPB7,MAPT,MMP3,MYH6
SCARB1	-0.419	transporter		-1.942	0.00637	APOB,CX3CL1,DDIT4,FABP3,IFNG,IL10,SPP1,VCAM1	415 (14)
MAP2K5	-0.496	kinase		-1.946	0.0357	BCAR1,CXCL8,JUN,MUC5B,NR4A1
GPX1	0.214	enzyme		-1.948	0.202	CCL4,COX4I2,CYBB,DUSP4,GLRX2,VCAM1
mir-126		microrna		-1.949	0.0796	CRKL,EGFL7,FOXP3,PTPRC,VCAM1
POMC	-0.603	other		-1.949	0.0209	APOB,CXCR4,CYP21A2,DUSP1,H19,IFNG,IGF2,IL10,IL18,JUN,MC1R,NR4A1,SLC9A3R2,TYRP1,VCAM1
GREM1	-0.448	other		-1.96	0.00275	AXIN2,COL1A1,ELN,RET,WNT11	216 (7)
THRA	-2.238	ligand-dependent nuclear receptor		-1.969	0.286	CSNK1A1,DIO3,FASN,FZD9,IL7,JUN,MYH6,PCSK2,SLC2A4,SLC9A1,SREBF1,TGFB1,TREM1
MBTPS1	0.035	peptidase		-1.982	0.0244	COL10A1,FASN,PTH1R,SREBF1
NT5E	0.47	phosphatase		-1.982	0.0112	COL1A1,MKI67,MMP13,SPP1,TGFB1
CD180	2.449	other		-1.982	0.0244	BCL2A1,CD86,IL10,TLR9
TSC1	0.151	other		-1.982	0.411	CTNNB1,FOXP3,IFNG,PDCD1
KNG1		other		-1.987	0.143	ASIC3,COL1A1,CXCL8,KLKB1,TGFB1
IFN type 1		group		-1.99	1	CX3CL1,CXCL8,IFNG,PML
GLI1	-1.569	transcription regulator		-1.994	0.0131	ASPM,CCSAP,COL10A1,COL1A1,COMMD3-BMI1,CSF1,GLI1,GLI2,GPC3,HNRNPU,IGF2,JAG2,LZTS1,MAPK11,NES,NIPAL2,NOG,NPDC1,NR2F2,PDZRN3,PTCH2,PTH1R,RXRA,S100A9,SALL1,SOX18,SPP1,ULK1
ELF1	1.046	transcription regulator	Inhibited	-2.072	0.0212	BRCA2,FCER1G,IFNG,IL10,SOD3,TLR9
FOXA1		transcription regulator	Inhibited	-2.099	1	CD58,COL18A1,DSE,EFHD1,KDM4B,MLXIPL,MUC5B,MUC6,MYH11,MYL9,NES,RORC,TCF7
EPHB4	-1.737	kinase	Inhibited	-2.121	0.0705	CXCR4,GATA3,IGF2,SMAD6,T,TBX2,TGFB1,WNT11
SRF	-1.277	transcription regulator	Inhibited	-2.127	0.0498	CD177,CLDN5,CORIN,CPA3,CTNNB1,CXCR4,ELANE,EXTL2,FHL2,GADD45G,GATA1,GLIPR1,HIF3A,HSPG2,JUN,LMOD1,MALAT1,MCF2L,MGAT4A,MPL,MYH11,MYH4,MYH6,MYL3,MYL9,NR4A1,PDCD10,PTMS,RAI2,S100A8,S100A9,SEMA3A,SKI,SMTN,SPTBN2,T,TCAP,TCF7,ZYX
MYOCD	-0.566	transcription regulator	Inhibited	-2.129	0.0974	CLSTN2,COL1A1,FAP,FN1,HSPB7,LMOD1,LOC102724428/SIK1,MYH11,MYH6,SCN5A,TPM1
Irgm1		other	Inhibited	-2.132	0.0132	BUB1,IFNG,KIF20A,LILRB4,MKI67,NCAPG,NEK2,RRM2,STIL
CTNNB1	1.711	transcription regulator	Inhibited	-2.134	5.11e-05	ACAP1,ADGRG2,ADRA2C,AGRN,ALCAM,ALDH1A1,AOC3,ARHGDIA,AXIN2,BGN,CACNA1G,CCNE2,CLDN5,CNTFR,COL1A1,COL27A1,COL4A6,COMMD3-BMI1,CTNNB1,CXCL8,CYR61,DTX1,EPHB4,FBLN2,FBRS,FCER1G,FGF5,FN1,FSTL3,GADD45G,GATA3,GET4,GJB2,GLI1,GLI2,GNAO1,GPA33,GPR1,GRHL2,HTRA1,IGF2,IGFBP2,IL10,JCHAIN,JUN,KIF23,L1CAM,LIPA,LMX1B,MAP3K11,MEF2D,MLLT6,MMP1,MMP15,MMP3,MPZL2,MUC6,NES,NFATC1,NKD1,NOTCH1,NOTCH3,NR4A1,NTN1,OGN,ORC4,PDE…	393 (15)
MTORC1		complex	Inhibited	-2.144	0.347	FASN,FOXP3,IFNG,SLC2A4,SREBF1
GLI2	-1.688	transcription regulator	Inhibited	-2.155	4.18e-05	CCL4,CCR1,CDK1,CLEC7A,COL10A1,CSTA,CXCL6,CXCR2,CXCR3,GATA3,GLI1,GLI2,IFNG,IL10,JAG2,MMP13,MMP3,NTN1,SALL1,SPP1,T,UGCG
BDNF	-0.076	growth factor	Inhibited	-2.159	0.0132	AGRN,ARVCF,ATP1A3,CASP3,CELF4,CRMP1,CSPG4,CXCR4,CYGB,CYR61,DUSP1,DUSP4,FSCN1,GAS6,GNAO1,GRIA2,GRIN2C,JUN,MALAT1,MAP1B,MAPK8IP3,MAPT,MMP1,MVD,NPR1,NR4A1,P4HA1,PFKFB3,S100A9,SBK1,SFRP2,SLC17A7,SPP1,SYN1,TAC1,THRA,VAMP2,VASN,ZFPM1
KLRC4-KLRK1/KLRK1	2.026	transmembrane receptor	Inhibited	-2.168	0.0147	IFNG,IL10,KLRC4-KLRK1/KLRK1,RXRA,TCF7
TFAP2C	0.545	transcription regulator	Inhibited	-2.178	0.46	ALCAM,ANLN,HOXA2,RET,SEMA3B,SLC19A1
MEOX2	-1.219	transcription regulator	Inhibited	-2.183	0.274	CXCL6,CXCL8,ITGAV,NKX3-2,VCAM1
IRS1	-1.253	enzyme	Inhibited	-2.192	0.00698	ATP2A3,BUB1,COL6A1,COL7A1,DBN1,FASN,GATA3,GLRB,MAPK12,NR2F1,PRDM16,PTPRF,SFRP2,SLC2A4,SPARCL1,SPP1,SREBF1,THRA,TNNT3,TNXB
IPMK	1.11	kinase	Inhibited	-2.2	0.0428	CYR61,FLNC,JUN,MYL9,PER1
IL1RN	0.554	cytokine	Inhibited	-2.3	0.0319	CNTF,CTSS,CXCL8,CYP3A5,ERAP2,IFNG,IL10,IL32,MMP1,PELI1,PMAIP1,PML,S100A9,SAMD9,SPP1,TAC1,UBD,YLPM1
TCR		complex	Inhibited	-2.33	0.00135	ADORA2A,AIM2,ARHGEF1,BCAT1,BCL2A1,BCL3,CCL3,CCL4,CCR1,CCR8,CD5,COMMD3-BMI1,CXCL8,CXCR3,CXCR4,CYTIP,FOXP3,GADD45G,GATA3,IFNG,IL10,IL7,JUN,LIME1,LIPA,NFATC1,NFE2L3,NR4A1,PDCD1,PMAIP1,PTPRC,PXN,SEMA3A,SOCS1,SPHK1,SPP1,TBX21,TGFB1,TLE3,TLR7,TLR9,TNFRSF18,TXK	423 (14)
Tgf beta		group	Inhibited	-2.397	0.00086	BGN,CCL3,CCL4,COL10A1,COL1A1,COL7A1,CSF1,CTF1,CTNNB1,CXCL8,CXCR4,CYR61,F10,FBLN2,FN1,FOXP3,FSCN1,GATA3,GLI2,HSPG2,IFNG,IL10,JUN,KDM6B,MAFK,MMP1,MMP13,MMP3,PDCD1,RORC,SPP1,TBX21,TGFB1,TLR2,TREM1,VCAM1	479 (15)
SMO	-1.007	g-protein coupled receptor	Inhibited	-2.415	7.76e-05	ALCAM,BGN,COL27A1,DIO3,FBLN2,FOXF1,GLI1,GLI2,HBB,LUM,NFATC1,NKD1,NOG,OGN,PTCH2,S100A8,SOX18,VCAM1	219 (7)
SGK1	1.181	kinase	Inhibited	-2.433	0.508	KCNQ4,SCN5A,SCNN1B,SLC1A7,SLC2A4,SLC6A8
SIX5	-2.363	transcription regulator	Inhibited	-2.611	0.00422	COL9A2,DMPK,IGF2,MDFI,SFRP2,SIX2,WNT4
THRB	0.103	ligand-dependent nuclear receptor	Inhibited	-2.65	0.0178	ACHE,ATP1A3,CCR1,CSNK1A1,CTNNB1,CXCR4,FASN,FZD9,IGFBP2,IL7,JUN,LYZ,MLXIPL,MMP1,MYH6,NCOR2,NKD1,NR4A1,PCSK2,PER1,SFRP2,SLC2A4,SREBF1,TGFB1,TLE2,TREM1,WNT11,WNT4
IGF1R	-0.733	transmembrane receptor	Inhibited	-2.833	0.185	ATP5D,CD53,CD68,CD84,CDK1,CKS2,COL18A1,COL1A1,CTNNB1,DIO3,FASN,FLNC,GLI1,GTF2B,H19,HTRA1,IGF2,KIF20A,NR4A1,PDCD10,PRKCDBP,SCG2,SREBF1,TGFB1,TPO
STAT4	0.162	transcription regulator	Inhibited	-2.841	0.0423	ACAP1,BCL3,ERRFI1,FCER1G,FSCN1,GADD45G,GATA3,HEXB,IFNG,IL10,ITGA7,JAG2,KCNK7,KDM6B,LTBP3,MAPK8IP3,NXN,PER1,PLOD2,PPP1R13L,PRDM16,RRAD,SAT1,SCG5,SH2B1,SMPDL3A,TBX21,ZNF394
PLAG1	1.88	transcription regulator	Inhibited	-2.914	7.47e-05	CHST1,COL9A3,CREB3L1,FLNC,IGF2,MAPK11,MLXIP,MYRF,NFATC1,NPTXR,PLAG1,PLEC,PTP4A3,TNNT3,TSPAN4
KDM5B	0.152	transcription regulator	Inhibited	-2.986	0.0605	ASF1A,AURKA,CDK1,COMMD3-BMI1,DLGAP5,ECT2,GJB2,HMMR,IGFBP2,MAPK8IP3,NDC80,PBK,PRLR,SAT1,T,TGFB1,TOP2A,TTK
ZFP36	-1.3	transcription regulator	Inhibited	-3.057	0.00024	CTSS,CYBB,IL10,JUN,KIF11,KIF18A,MMP1,NEK2,NUF2,PBK,S100A8,S100A9,SOCS1,SPP1,TOP2A,VCAM1	453 (15)
RB1	1.151	transcription regulator	Inhibited	-3.066	1	CASP3,CCNE2,CDK1,COX17,CXCL8,DMPK,FANCL,FN1,GPT2,MAP2K3,MAP2K7,MCMBP,MELK,MYH4,MYH6,NDUFS7,PGAM2,RAD51AP1,RECQL4,ROBO3,RRM2,RYR1,SLC22A18AS,T,TCAP,TGFB1,TNNC2,TPO
CDKN2A	-0.313	transcription regulator	Inhibited	-3.212	0.202	CASP3,CCL19,CCL4,CCR8,CDK1,CX3CL1,CXCL6,CXCR2,DUSP1,EEF1A1,FANCL,FHL2,GADD45G,IFNG,IGF2BP3,ITGAV,JUN,MAD2L1,MCMBP,MELK,MKI67,MMP1,MMP3,PMAIP1,PML,RAD51AP1,RECQL4,RRM2,TPM1,ZNF385A
Insulin		group	Inhibited	-3.265	0.183	AEBP1,AGT,AQP9,CCL4,COL1A1,CYBB,DDIT4,DEFB1,DUSP1,DUSP4,ERRFI1,FASN,FGFR4,FN1,HIF3A,IGF2,IGFBP2,JUN,LIPE,MAPT,MLXIPL,MMP13,MMP3,NPR1,NR4A1,PFKFB3,PNPLA2,PPARD,SELENOP,SLC2A4,SREBF1,TBX21,TGFB1,TLR2,TPO,WNT4
TCF3	-1.48	transcription regulator	Inhibited	-3.334	0.000177	ANLN,AURKA,AXIN2,BUB1,CASP3,CBFA2T3,CCNE2,CD3E,CD5,COL1A1,DAB2IP,DTX1,ECT2,ELANE,FGFR3,FOXP3,GATA1,GATA3,JUN,JUND,KIAA1524,KIF11,MAD2L1,MEF2B,MKI67,MSMO1,NOTCH1,NUSAP1,PAX5,PLK4,PTPRCAP,RASA4,RORC,SLC7A5,SOCS1,TOP2A,TTK	196 (8)
NUPR1	-0.243	transcription regulator	Inhibited	-3.371	0.0626	ADGRG1,AGRN,ASPM,AURKA,BUB1,C19orf33,CACNA2D2,CCDC9,CD68,CEP170B,CKAP2L,CTU1,CXADR,CXCL8,CXCR4,CYR61,DUSP8,EREG,EXTL2,FAM111B,FHL2,FUCA1,GABBR1,GATSL2,GK,GPCPD1,GPR1,HIST1H2AJ,HIST1H2AM,HIST1H2BB,HIST1H3J,IGF2BP3,JKAMP,KIF11,KIF18A,KIF20A,KIF23,KNL1,LOC102724428/SIK1,MKI67,MKL2,NEIL3,NR1D1,PAGR1,PFKFB3,PODNL1,PRR12,RNU11,RUSC2,SAT1,SHROOM3,SLC16A6,SLC2A12,STIL,WNK1,ZNF296
BNIP3L	0.704	other	Inhibited	-3.45	0.00317	ALAS2,AURKA,CCNE2,CDKN3,CENPE,CKAP2,IL2RB,KIF11,NUF2,RRM2,TGFB1,TOP2A
TP53	-0.583	transcription regulator	Inhibited	-4.246	0.000699	ADAMTSL4,ADGRB1,AMOTL2,ANLN,ASPM,AURKA,AXIN2,BCL2A1,BCL3,BOK,BRCA2,BUB1,CA9,CASP3,CCL4,CCNE2,CDK1,CDKN3,CEP170B,CEP55,CKAP2,CLIC4,COL18A1,COL1A1,COL6A2,CSF1,CSNK1D,CTF1,CTIF,CTNNB1,CX3CL1,CXCL8,CXCR2,CYR61,DAPK3,DBF4,DBP,DDIAS,DDIT4,DHRS9,DLGAP5,DTX1,DUSP1,DUSP4,EMILIN1,FABP3,FASN,FBLN2,FHL2,FN1,FOXP3,FSTL3,FUCA1,GADD45G,GAS6,GATA1,GLIPR1,H19,HDAC5,HIC1,HMMR,HSF1,HSPB7,HSPG2,IFI30,IFNG,IGF2,IGFBP…	519 (15)
DNA-methyltransferase		group			0.013	DIO3,IFNG,MMP1,MPL
KLK8		peptidase			0.0432	IFNG,IL10
Agtr1b		g-protein coupled receptor			0.0407	AGT,SLC2A4,VCAM1
PTCHD4	-0.109	other			0.023	GLI1,PTCH2
Mir218		microrna			0.0407	CXCR4,SFRP2,SPP1
Ren2		peptidase			0.05	CYBA,CYBB,MMP13,SPP1
MEF2		group			0.00422	CTNNB1,IL10,JUN,MYH11,MYH4,NR4A1,SLC2A4
atypical protein kinase C		group			0.000734	CTNNB1,IL10,SREBF1
Pld		group			0.0432	FN1,PTP4A3
Tropomyosin		group			0.023	TPM1,TPM2
Histone h3		group			0.0218	ADCY5,ADGRA2,ADGRB1,ADRA1A,ARHGEF17,B2M,BAHCC1,CA9,CACNA1G,COL4A6,CSPG4,CTNNB1,CXCL8,CYP3A5,DAB2IP,DBF4,EFCAB7,FASN,FGF5,FOXP4,GATA1,GATA3,GLI1,GRIA2,GRIK5,IFNG,IL10,JUN,L1CAM,MAD1L1,MAD2L1,MPL,NKD1,NOG,PAX5,PRLR,PROS1,PRRT4,RSPO1,SBF1,SHANK3,SLC16A6,SPHK1,SPP1,SREBF1,T,TBX1,TBX2,TBX21,TLR2
Gα12/13		group			0.023	MMP1,MMP13
JUN/JUNB/JUND		group			0.0357	COL7A1,CYR61,JUN,MMP1,PTPRO
Tgf beta receptor		complex			0.00814	FOXP3,RORC
Il12 receptor		complex			0.0432	IFNG,TBX21
STAT4 dimer		complex			0.00814	IFNG,TBX21
CTDNEP1	-1.38	phosphatase			0.0432	AXIN2,CTNNB1
RASAL3	-1.333	other			0.0432	GPT,IFNG
GPAT3	-0.195	enzyme			0.0291	GPT,SLC2A4,SREBF1
EBF3	0.148	transcription regulator			0.023	ADCY3,SLC2A4
ZNF384	-0.579	transcription regulator			0.0291	COL1A1,MMP1,MMP3
BHMT	0.524	enzyme			0.023	GPT,SREBF1
ELOVL2	-1.235	enzyme			0.023	FASN,SREBF1
PIP5K1A	-0.241	kinase			0.0432	CXCL8,PIP5K1C
FBXO42	-0.262	other			0.0407	CSF1,CXCL8,VCAM1
GALNT6	0.61	enzyme			0.0432	CTNNB1,FN1
CREBZF	-0.007	transcription regulator			0.023	FASN,SREBF1
HIST1H1D	0.082	other			0.023	AXIN2,H19
KLF14		other			0.00814	FOXP3,SPHK1
Histone h4		group			0.0126	AGT,CCL4,CDK1,CXCL8,FASN,GRIA2,KMT2B,MAD1L1,MAD2L1,MPL,NEURL1,NLGN2,PMAIP1,PRLR,RRM2,SPHK1,SPP1,SREBF1,SYNPO,TBX1,TBX2,VCAM1
E2F8	0.935	transcription regulator			0.013	CCNE2,CDK1,ECT2,KIF23
SLCO1C1	-0.453	transporter			0.0432	ALDH1A1,HR
HDGF	-0.625	growth factor			0.023	COL1A1,TGFB1
NFKBID	-0.792	transcription regulator			0.0407	IFNG,IL10,MAP2K3
COL1A1	-2.611	other			0.0244	CLIC4,COL1A1,CXCR4,VCAM1
NDST2	-0.571	enzyme			0.0432	CPA3,FN1
BATF2	-0.175	other			0.00814	CYR61,JUN
P2RY6	-0.109	g-protein coupled receptor			0.023	CXCL8,VCAM1
HSD17B13	1.82	enzyme			0.00814	FASN,SREBF1
E2F7	0.857	transcription regulator			0.05	CCNE2,CDK1,ECT2,KIF23
LRRC32	-2.117	other			0.023	FOXP3,TGFB1
RECQL4	-1.578	enzyme			0.023	HBB,LMNB2
MAPK8IP3	-1.568	other			0.0403	JUN,MAP2K7,PAX5,T
AGRN	-2.814	other			0.0407	AGRN,MAP1B,MAPT
Fc receptor		group			0.0432	IFNG,IL10
NSF	0.982	transporter			0.00814	GRIA2,SLC2A4
GFRA1	-0.888	transmembrane receptor			0.00814	ACPP,PTPRC
TEAD4	-1.282	transcription regulator			0.0344	CCNE2,CYR61,GATA3,JUN,MYH4,SLC2A4,SMAD1
PDGFD	1.338	growth factor			0.0119	CXCR4,MMP1,NFATC1
SOX5	1.03	transcription regulator			0.00413	FGFR3,HSPG2,IL10,LIPE,RORC
ABL2	0.424	kinase			0.0432	MMP1,MMP3
RAP1B	1.312	enzyme			0.0195	CCL4,FN1,IFNG
immune complex		complex			0.0407	IFNG,SOCS1,VCAM1
IL20RB	-0.399	other			0.0432	IFNG,IL10
ULK1	-1.985	kinase			0.0432	CASP3,CNTN2
RXFP2		g-protein coupled receptor			0.023	CTNNB1,NOTCH1
WISP1	0.902	other			0.0195	AXIN2,CTNNB1,MMP1
VAMP7	1.129	transporter			0.023	L1CAM,SLC2A4
ULBP2	0.312	transmembrane receptor			0.0195	CCL4,IFNG,KLRC4-KLRK1/KLRK1
KLF9	-0.904	transcription regulator			0.05	ACP5,COL1A1,PMAIP1,TGFB1
PSME3	-0.175	peptidase			0.0432	FASN,SREBF1
IL23R	-0.299	transmembrane receptor			0.0195	IFNG,IL10,RORC
IDH1	1.391	enzyme			0.0344	COL10A1,CREB3L1,FASN,FN1,GLI1,KCNB2,SLC2A4
U1 snRNP		complex			0.0291	CCL3,CCL4,IFNG
CBX1	0.082	transcription regulator			0.0291	FOXP3,ITGA7,PROS1
TRD		other			0.023	FCER1G,IFNG
NFYB	0.735	transcription regulator			0.0284	BRF1,CCNO,CCSAP,CDK1,CKS2,COL1A1,COL5A3,CTNNB1,CYTIP,FAM184B,FAM19A2,FBXL18,FIZ1,GABRA4,GAS2L1,GLA,GLIDR,GOLGA6L9 (includes others),HIST1H2BH,HLA-DRA,HSPA13,KBTBD8,KIAA1524,MMP13,NPR1,PAQR5,RRM2,SLITRK2,ST8SIA4,SYNJ2,TBC1D32,TOP2A,TPM1,ZNF484
CPB2		peptidase			0.0432	IFNG,IL10
GNB5	-0.453	enzyme			0.0432	RGS11,RGS9
CLCN3	0.89	ion channel			0.023	TGFB1,VCAM1
MYBBP1A	-1.345	transcription regulator			0.00639	MMP13,MMP3,SLC2A4	277 (7)
miR-515-5p (and other miRNAs w/seed UCUCCAA)		mature microrna			0.0432	SPHK1,TCF7L1
mir-28		microrna			0.00814	ARHGDIA,MAD2L1
miR-483-5p (miRNAs w/seed AGACGGG)		mature microrna			0.00814	ALCAM,ARHGDIA
mir-485		microrna			0.00814	GRIA2,SV2A
mir-663		microrna			0.00814	CXCR4,HSPG2
EED	0.64	transcription regulator			0.0357	DAB2IP,GATA3,NKD1,T,TCF21
CTSZ	1.074	peptidase			0.0407	CD86,IL10,LILRB4
FERMT2	0.982	other			0.00814	FN1,GLI1
TIAL1	0.529	transcription regulator			0.0432	HBB,MMP13
MTA2	-0.421	transcription regulator			0.0317	GPT,HBB,IFNG,JUN
FBXW7	0.1	transcription regulator			0.0359	COL1A1,CREB3L1,DTX1,JUN,NOTCH1,SREBF1
BORCS8-MEF2B	-1.213	transcription regulator			0.00814	GNRH1,JUN
PER2	-1.215	transcription regulator			0.0244	ALAS2,ARNTL,DBP,PER1
HLA-A	-0.807	other			0.00275	CD244,IFNG,LAG3,MEF2D,PDCD1
CLCN1	-1.474	ion channel			0.023	HDAC5,HDAC7
MMP13	2.628	peptidase			0.0119	CCL4,COL1A1,TGFB1
TPP2	0.707	peptidase			0.0432	IFNG,TBX21
EHD3	-0.122	other			0.00814	CACNA1G,CACNA1H
TAF12	0.286	transcription regulator			0.0432	HLA-DRA,JCHAIN
DDR2	-0.483	kinase			0.0119	COL1A1,MMP1,MMP13
MEOX1	-0.643	transcription regulator			0.00891	GLI1,GLI2,NKX3-2,SIX2
KIF3A	0.223	enzyme			0.0407	COL10A1,CTNNB1,MMP13
TPSD1	0.203	peptidase			0.0195	CXCL8,IFNG,IL10
NRAS	0.936	enzyme			0.0057	AGRN,CCL4,CD86,CDKN3,CTNNB1,CYBB,FN1,HOMER3,IFNG,JCHAIN,LY86,MKI67,MSR1,PTP4A3,RNASE6,SLC2A4	366 (13)
TBXA2R	-1.672	g-protein coupled receptor			0.0195	TBXA2R,TGFB1,VCAM1
HEYL	-1.586	transcription regulator			0.0291	MYH11,MYH6,SMTN
RYK	0.643	kinase			0.0432	COL1A1,FN1
TERC	-0.233	other			0.0255	ARNTL,AURKA,H19,NR1D1,S100A9,TGFB1,THRA
NLRC4	2.507	other			0.0181	CD86,CXCL6,IL18,NLRC4
USP4	-0.267	peptidase			0.023	ADORA2A,RORC
RGS10	1.095	other			0.00367	CCL19,CCR1,CCR8,CX3CL1,CXCL6,CXCR3,IFNG,IL10,IL18,IL2RB,TGFB1
RAPSN	-1.616	other			0.0432	CNTF,CNTFR
HTRA1	1.806	peptidase			0.0119	HTRA1,MMP1,MMP3
CEBPG	0.721	transcription regulator			0.013	CXCL8,ELANE,HBB,IFNG
SND1	0.04	enzyme			0.0419	EREG,KYNU,LAPTM5,NR2F1,QPCT,SLCO4A1
PIGR		transporter			0.0291	CD86,IL10,TGFB1
MMP8	0.031	peptidase			0.0291	CXCL8,HGF,S100A8
CACNA2D1	1.205	ion channel			0.000734	CACNA1G,CACNA1H,CACNA1I
CTNNAL1	1.032	other			0.0432	FN1,ITGAV
ITGAX	-0.563	transmembrane receptor			0.00274	CCL3,CCL4,CXCL8	463 (14)
NAGLU	-0.331	enzyme			0.00814	LYZ,MAPT
LSM1	0.518	other			0.0432	CDK1,NEK2
ANGPTL3		growth factor			0.0432	AGRN,HSPG2
FBXO2	-1.56	enzyme			0.0291	FBXO2,GJB2,SLC17A7
MAP3K10	-1.999	kinase			0.00344	CXCL8,GLI1,GLI2,MAP3K11
PDE10A	0.236	enzyme			0.0432	GPT,TAC1
FAIM	0.736	other			0.00814	GPT,NR4A1
CDK4	0	kinase			0.0142	AURKA,C7,CEP55,DDIAS,ELN,GAS2L3,JKAMP,KDM6B,KIAA1524,KIF11,KIF20A,KIF20B,KNL1,LCORL,LINC00467,MELK,MMP3,SCG5,STARD4,TM7SF2,TMEM204
BIRC5	1.031	other			0.024	BGN,CASP3,CD53,COL1A1,CTNNB1,FBLN1,FN1,JCHAIN,LUM,LYZ
IL18RAP	-0.235	transmembrane receptor			0.0195	CXCL8,IFNG,IL32
PTP4A2	0.474	phosphatase			0.0432	BCAR1,CTNNB1
NR1D2	0.22	ligand-dependent nuclear receptor			0.0291	ARNTL,FABP3,NR1D1
CMA1	0.041	peptidase			0.0432	AGT,COL1A1
SMPD1	-0.226	enzyme			0.0317	COL1A1,MMP1,TGFB1,UGCG
TAZ	-0.825	enzyme			0.0412	AMOTL2,AMPH,C7,CYR61,FN1,LUM,PMAIP1,SCG5,SEMA3C,TGFB1
PGK1	0.671	kinase			0.0195	CTNNB1,CXCR4,MMP3
RECQL	1.329	enzyme			0.023	HBB,LMNB2
RAPGEF4	0.836	other			0.023	NFATC1,SPP1
Trbv13-2		other			0.0119	FOXP3,IFNG,IL10
CXCL16	-0.219	cytokine			0.0195	CXCL8,FN1,IFNG
ROR2	-0.377	kinase			0.0195	AXIN2,CTNNB1,MAP1B
SAG		other			0.00639	SLC17A7,SLC1A7,VAMP2
BATF3	-0.269	transcription regulator			0.0432	IFNG,MMP1
ZFPM1	-2.083	transcription regulator			0.0244	CPA3,GATA3,HBB,IFNG
IL20RA	-0.654	transmembrane receptor			0.023	CXCL8,IL10
SULF1	1.339	enzyme			0.0291	MMP13,NOG,SMAD1
FRAT1	-0.985	other			0.00814	CTNNB1,JUN	216 (7)
CBFA2T3	-3.271	transcription regulator			0.00828	CBFA2T3,PACSIN1,PFKFB3,PTPRC,TLR9
TRIM54	-0.73	other			0.00814	FHL2,FLNC
DYSF	-0.986	other			0.00432	ABRACL,B2M,C1QB,CD53,CD55,CD68,CTSS,CYBA,ERRFI1,EVI2A,FN1,GPR65,LILRB4,LYZ,PROS1
HBB	3.056	transporter			0.00891	CXCL8,HBA1/HBA2,TGFB1,VCAM1	292 (8)
Klrk1		transmembrane receptor			0.0195	CCL4,IFNG,IL10
BRMS1	-0.555	enzyme			0.0407	CXCR4,GJB2,SPP1
ACAN	-1.03	other			0.00639	FOXP3,IFNG,IL10
Cacnb1		ion channel			0.000734	CACNA1G,CACNA1H,CACNA1I
CYP2C9		enzyme			0.023	DUSP1,HBA1/HBA2
CXCL9	0.471	cytokine			0.0432	IFNG,IL10
OBP2B		transporter			0.0119	FASN,MLXIPL,SREBF1
Hist1h1e		other			0.00639	AXIN2,GLI1,GLI2
PPP2R5B	-1.006	phosphatase			0.0432	FAP,SAT1
DIDO1	-0.648	other			0.023	CASP3,ITGAV
SMAD6	-1.672	transcription regulator			0.05	GATA1,IFNG,SPP1,TGFB1
SLC20A2	-0.288	transporter			0.0432	COL10A1,SPP1
IL12RB2	-1.03	transmembrane receptor			0.0407	IFNG,IL18,VCAM1
TXN2	-0.667	enzyme			0.0432	CYBA,CYBB
TNFRSF10B	-0.787	transmembrane receptor			0.0195	CXCL8,IFNG,MMP3
CDK2AP1	0.509	other			0.0364	CTNNB1,DVL1,FBXW4,LRP5,NKD1,PPARD,SFRP2,VANGL2
SOCS2	-0.384	other			0.0317	FASN,IFNG,LIPE,PIM3
